# Supplementary material for: SigFlux: A novel network feature to evaluate the importance of proteins in signal transduction networks
Source: BMC Bioinformatics. 2006 Nov 27;7:515. doi: 10.1186/1471-2105-7-515 (PMC1683949; doi:10.1186/1471-2105-7-515)
Supplement: Additional File 1 — Genes, Mouse Swiss-Prot ID, MGI, mutant phenotype etc. This file includes mutant phenotype and evolutionary rates of mouse genes and also provides SigFlux, connectivity, and the clustering coefficients of all proteins in the signaling network. [file 1471-2105-7-515-S1.xls]

## Sheet: 2006-09-07
NAME	Gene	Mouse Swiss-Prot ID	Function	MGI	Phenotype	Phenotype degree	dN/dS Homo sapiens	dN/dS Canis familiaris	dN/dS Bos taurus	dN/dS Pan troglodytes	dN/dS Macaca mulatta	Average dN/dS	connectivity	clustering_coefficient	SigFlux in real network	feedback loop number 3921+157=4078
A1R	Adora1	Q60612	Receptor	MGI:99401	abnormal response/metabolism to endogenous compounds;altered ability or inability to metabolize or respond to substances normally present in the body	2	0.02696	0.03269	0.03192	0.02612	0.01745	0.027	3	0	0.0157
A2AR	Adora2a	Q60613	Receptor	MGI:99402	Mice homozygous for targeted mutations that inactivate the gene are viable and fertile with reduced exploratory activity and displaying depressive rather than stimulatory response to caffeine. Mutants test more anxious, were more aggressive towards intruders, and slower to respond to pain stimuli. Blood pressure and heart rate are increased, as well as platelet aggregation rate	2	0.09541	0.10069	unknown	0.09795	0.09374	0.0969	3	0	0.0164	pathway number 297397
ABL	abl1	P00520	Kinase	MGI:87859	Mice homozygous for targeted mutations that inactivate the gene have increased perinatal mortality, foreshortened crania, abnormal development of spleen, head, and eye, reduced B and T cell populations, and osteoporosis;lethality-embryonic/perinatal	3	0.085	0.09043	0.07552	0.08578	0.08007	0.0834	10	0.088889	0.0491
AC1	Adcy1	Q01341	Cyclase	MGI:99677	Mice homozygous for an insertional or null mutation fail to develop normal patterned distribution of neurons in the brain and display behavioral and learning abnormalities	2	0.06687	unknown	0.05638	0.04738	0.06397	0.0587	5	0	0.0301
AC2	Adcy4	Q91WF3	Cyclase	MGI:99674	Mice homozygous for disruptions of this gene display a normal phenotype	1	0.05846	0.06534	0.15443	0.06711	0.05181	0.0794	5	0	0.0414
AC5	Adcy5	Q01341	Cyclase	MGI:99673	Targeted inactivation of this gene has been shown to result in motor dysfunction	2	0.0276	0.02319	0.03198	0.0306	0.02551	0.0278	7	0.047619	0.0453
ACTIN	Actb	P60711	Cytoskeleton	MGI:87904	Homozygous null mutants are embryonic lethal. Homozygotes for a hypomorphic targeted mutation develop normally until embryonic day 8.5; are growth retarded by day 9.5 and die shortly thereafter	3	0.00329	0.02566	unknown	0.00335	0.0037	0.009	19	0.023392	0.0186
ADAPTIN	Ap1b1	O35643	Adapter	MGI:1096368	unknown	0	0.03147	0.03329	0.02515	0.03006	0.03821	0.0316	4	0	0
ADDUCIN	add3	Q9QYB5	Adapter	MGI:1351615	unknown	0	0.06902	0.06721	0.06155	0.05626	0.06985	0.0648	3	0	0.0001
ADPRIBSYCYCLASE	Bst1	Q64277	Synthase	MGI:105370	unknown	0	0.25068	0.22085	0.27081	unknown	0.33377	0.269	2	0	0.0006
AKAP	Rgs1	Q9JL25	Adapter	MGI:1354694	Homozygous null mice display increased splenic B cell germinal centers, increased chemotactic responses in B cells and immature dendritic cells, and decreased antibody secreting cell numbers.	2	0.18023	0.12142	0.13978	0.18023	0.23815	0.172	5	0.1	0.0089
AKAP15	akap5	P70593	Adapter	MGI:2685104	unknown	0	unknown	unknown	unknown	unknown	unknown	unknown	2	1	0.0002
ALPHA1AR	Adra1a	P97718	Receptor	MGI:104773	Mutations in this gene result in hypotension	2	0.05753	0.10754	0.05095	0.06656	0.06483	0.0695	4	0	0.0154
ALPHA2AR	adra2a	Q01338	Receptor	MGI:87934	Mice homozygous for targeted mutations that inactivate the gene produce hypotensive responsiveness to alpha2AR agonists, including failure to inhibit voltage-gated Ca2+ currents and spontaneous neuronal firing;cardiovascular system phenotype;embryogenesis phenotype;lethality-embryonic/perinatal;nervous system phenotype	3	unknown	0.02954	0.0337	unknown	0.04477	0.036	4	0	0.0091
ALPHA7NACHR	chrna7	P49582	Receptor	MGI:99779	behavior/neurological phenotype;abnormal TNF physiology	2	0.0409	0.03863	0.04637	0.04339	0.04104	0.0421	2	0	0
ALPHAACTININ	actn3	O88990	Cytoskeleton	MGI:99678	unknown	0	0.00504	0.01347	0.0117	unknown	0.01297	0.0108	11	0.127273	0.0272
ALPHACATENIN	Catna1	P26231	Cytoskeleton	MGI:88274	Homozygous mutation of this gene results in embryonic lethality at the blastocyst stage. A conditional knockout in surface epithelium results in defects in hair follicle development and epidermal morphogenesis	3	0.00797	0.01086	0.00099	0.00666	0.0104	0.0074	1	0	0
AMISYN	Stxbp6	Q8R3T5	Vesicle	MGI:2384963	unknown	0	0.02358	0.00581	0.00514	0.05783	0.01868	0.0222	2	1	0
AMPAR	Gria1	P23818	Channel	MGI:95808	Mice with mutations in phosphorylation sites have LTD and LTP deficits and spatial learning memory defects. Null homozygotes also show stimulus-reward learning deficits and increases locomotor activity and context-dependent sensitization to amphetamine	2	0.02037	0.00804	0.001	0.0204	0.01914	0.0138	15	0.028571	0.0143
AMPHIPHYSIN	Amph	Q7TQF7	Adapter	MGI:103574	Animals carrying a homozygous mutation of this gene exhibit learning deficits, rare spontaneous seizures, and die between 2 to 5 months of age;behavior/neurological phenotype;life span-post-weaning/aging;nervous system phenotype	2	0.15912	0.1638	0.21936	0.15804	0.17061	0.1742	1	0	0
ANKYRIN	Ank1	Q02357	Cytoskeleton	MGI:88024	Homozygous mutant animals are anemic, infertile, and have reduced body size. Mutant animals also exhibit jaundice, bone marrow hyperplasia, splenomegaly, hepatomegaly, enlarged lymph nodes, increased white blood cell count, and cardiac hypertrophy	2	0.06679	0.07071	0.05392	0.02467	0.05485	0.0542	6	0	0.0023
AP2	Fabp4	P61966	Adapter	MGI:88038	Homozygotes for a targeted null mutation exhibit susceptibility to diet-induced obesity, attenuated dibutyryl cAMP-induced adipocyte release of glycerol and free fatty acid, and reduced acute insulin secretion in response to beta-adrenergic stimulation	2	0.06998	0.08344	0.08815	0.07005	0.07629	0.0776	7	0.095238	0.009
APAF1	Apaf1	O88879	Adapter	MGI:1306796	Homozygotes for targeted null mutations have defects in apoptosis resulting in brain overgrowth, craniofacial defects, interdigit webbing and altered lens and retina. Most mutants die by embryonic day 16.5 or perinatally, and male survivors are sterile	3	0.144	0.14561	0.11628	0.13826	0.1282	0.1345	4	0	0.0009
APC	Apc	P53995	Adapter	MGI:88039	Most targeted and hypomorphic heterozygous mutants develop intestinal polyps and colorectal cancer, associated with anemia from intestinal bleeding. Homozygotes are embryonic lethal. Homozygotes for a mild alleles survive and have less extreme tumor incidence	3	0.08897	0.07203	0.08733	0.07194	0.08319	0.0807	3	1	0.0001
APOLLON	Birc6	NA	Ubiquitinase	MGI:1276108	Homozygotes for a gene-trapped mutation exhibit perinatal lethality	3	0.0466	0.04789	0.07799	0.04842	0.04927	0.054	2	0	0
APS	Aps	Q9JID9	Adapter	MGI:1345171	Inactivation of this gene results in increased insulin sensitivity accompanied by hypoinsulinemia	2	unknown	0.07513	0.1005	unknown	unknown	0.0878	3	0.333333	0.0086
ARF	Arf1	P32889	GTPase	MGI:99431	unknown	0	0.00095	unknown	0.00095	0.00107	0.00099	0.001	6	0	0
ARFGAP	Arfgap1	Q9EPJ9	GAP	MGI:2183559	unknown	0	0.09432	0.07195	0.07144	0.08918	0.09029	0.0834	1	0	0
ARFGEF	Pscd1	P97694	GEF	MGI:1334257	unknown	0	0.01039	0.00662	0.00822	unknown	0.01078	0.009	1	0	0
ARH2	Rgnef	P97433	GEF	MGI:1346016	unknown	0	0.18087	0.17504	0.18739	0.19782	0.19943	0.1881	3	0	0.0097
ARIP2	Synj2bp	Q8K4F3	Adapter	MGI:1344347	unknown	0	0.10402	0.12382	unknown	0.11511	0.12178	0.1162	1	0	0
ARNO	Pscd2	P97695	GEF	MGI:1334255	unknown	0	0.0044	0.00543	0.00336	0.00592	0.00791	0.0054	3	0	0
ARP23	Arpc1b	Q9WV32	Cytoskeleton	MGI:1343142	unknown	0	0.01179	0.02393	0.01434	0.01377	0.01683	0.0161	3	0.333333	0.0022
ASK1	Map3k5	O35099	Kinase	MGI:1346876	Homozygous mutant mice are overtly normal, however apoptosis abnormalities are evident in vitro and after induced heart damage.	2	0.0452	0.0752	0.02909	0.04719	0.04386	0.0481	3	0	0.0078
ATF1	Atf1	P81269	TF	MGI:1298366	Homozygous mutation of this gene does not result in a phenotype	1	0.07667	0.05847	0.08164	0.04254	0.07754	0.0674	4	0.5	0.104
ATF2	Atf2	Q60765	TF	MGI:109349	Homozygous mutation of this gene results in increased postnatal lethality, skeletal development defects, runting, decreased hearing, inner ear and brain abnormalities, hyperactivity, and ataxia	3	0.01681	0.00702	0.18465	0.02385	0.01661	0.0498	6	0.133333	0.0164
AXIN	axin2	O88566	Adapter	MGI:1270862	Homozygous mutant mice exhibit premature fusion of cranial sutures, enhanced expansion of oseoprogenitors, accelerated ossification, and increased osteoblast proliferation and differentiation	2	0.07432	0.07382	unknown	0.05917	0.19624	0.1009	6	0.2	0.0007
AXL	Axl	Q00993	Receptor	MGI:1347244	Homozygous mutant mice are phenotypically normal, however in conjunction with mutations in other related receptor tyrosine kinases, mutations of this gene results in fertility defects, autoimmunity abnormalities, and aberrant apoptosis	2	0.12006	0.10744	0.05912	0.13654	0.07869	0.1004	1	0	0
BAD	Bad	Q61337	Bcl2Family	MGI:1096330	Mice homozygous for disruptions in this gene are grossly normal and fertile. Both T and B cells show increased sensitivity to gamma irradiation	2	0.24303	0.20544	0.22475	0.74289	0.07604	0.2984	12	0.106061	0.0011
BAG1	Bag1	Q8BR07	Adapter	MGI:108047	Homozygous null mice display embryonic lethality and liver hypoplasia	3	0.41226	0.2471	0.26401	0.29381	0.34339	0.3121	2	0	0
BAK	Bak1	NA	Bcl2Family	MGI:1097161	Homozygous mutation of this gene does not result in a phenotype	1	0.12016	0.12094	0.10844	0.12587	0.1207	0.1192	2	0	0
BAP31	Bcap31	Q61335	Adapter	MGI:1350933	unknown	0	0.13143	0.1526	0.12218	0.01775	0.13955	0.1127	3	0	0
bARK	Adrbk2	O70293	Kinase	MGI:87941	Animals homozygous for a mutation of this gene appear normal and are fertile, but exhibit a lack of odorant receptor-mediated desensitization in the olfactory epithelium	2	0.04357	0.04823	unknown	unknown	0.0388	0.0435	6	0.066667	0.0075
BAX	Bax	Q07813	Bcl2Family	MGI:99702	Homozygous null mutants display hyperplasia of thymocytes and B cells, reproductive failure with abnormal germ cells and gonadal morphology, and reduced cell death in the CNS and PNS. Female mutants exhibit a prolonged ovarian lifespan;lethality-embryonic/perinatal	3	0.09319	0.09403	0.06812	0.1048	0.11084	0.0942	6	0.4	0.0014
BCL2	Bcl2l1	Q64373	Bcl2Family	MGI:88139	Homozygous null mutants die at embryonic day 13 with extensive apoptotic cell death, hypomorphic mutants have severe reproductive defects due to abnormal germ cell development. Mice lacking the gamma isoform show immune defects.	3	0.04716	0.03631	0.03419	0.04862	0.05904	0.0451	10	0.088889	0.002
BCLXL	Bcl2l2	P70345	Bcl2Family	MGI:108052	Homozygous null mutants are male sterile with progressive loss of germ cells, Sertoli cells and Leydig cells beginning at puberty	2	0.0328	0.01907	0.01476	0.02236	0.04109	0.026	6	0.133333	0.0006
BETA2AR	Adrb2	P18762	Receptor	MGI:87938	Mice homozygous for targeted mutations that inactivate the gene exhibit increased bone mass. The primary physiological consequences are seen during exercise stress and result from alterations in vascular tone and energy metabolism	2	0.10353	0.06523	0.08443	0.10363	0.0951	0.0904	6	0	0.012
BETAARRESTIN	Arrb2	Q91YI4	Adapter	MGI:99474	no phenotype detected	1	0.03877	0.14742	unknown	0.02342	0.0234	0.0583	8	0.035714	0.0001
BETACATENIN	ctnnb1	Q02248	TF	MGI:88276	Homozygous null embryos show anterior-posterior axis formation anomalies, but develop to E 7. Multiple conditional mutations have shown defects in distinct stem cell types that result in proliferation defects, such as intestinal polyps, brain and spinalcord size anomalies, etc;lethality-embryonic/perinatal	3	0.00133	0.00252	0.00258	0.00258	0.00133	0.0021	12	0.090909	0.0323
BID	Bid	P70444	Bcl2Family	MGI:108093	Homozygous null mutants survive with little or no liver damage after injection with antibody against Fas, whereas mice normally die from hepatocellular apoptosis and hemorragic necrosis;nervous system phenotype;normal phenotype	2	0.30446	0.22505	unknown	0.29506	0.1987	0.2558	5	0.3	0.0041
BIK	Biklk	O70337	Bcl2Family	MGI:1206591	no phenotype detected;hematopoietic system phenotype;immune system phenotype	2	unknown	unknown	unknown	unknown	unknown	unknown	2	0	0
BIM	Bcl2l11	O54918	Bcl2Family	MGI:1197519	Consistent with this gene's role in hematopoietic homeostatsis, homozygous null mutants accumulate lymphoid and myeloid cells and succumb to autoimmune kidney disease;lethality-embryonic/perinatal	3	0.21421	0.25424	0.16913	0.19348	0.21321	0.2089	3	0.333333	0.0001
BIP	Hspa8	P08109	Chaperone	MGI:105384	unknown	0	0.00111	0.00102	0.00098	0.0011	0.06906	0.0147	3	0.666667	0
BR1R	Bdkrb1	Q61125	Receptor	MGI:88144	Mice homozygous for one null allele display hypoalgesia and altered inflammatory responses while those homozygous for another are reported to have a normal phenotype	2	0.16938	unknown	0.14777	unknown	unknown	0.1586	5	0	0.0278
bRAF	Braf	Q99N57	Kinase	MGI:88190	Homozygous null embryos die during organogenesis, are smaller, have enlarged blood vessels, hemorrhaging, poor circulation, slow heartbeat and abnormal endothelial cell development. Cre recombinase inducible expression of a protein with increased kinase activity may result in lethality and leukemia.	3	0.03319	0.03272	0.03486	0.05744	0.05085	0.0418	5	0.1	0.0429
C3G	Rapgef1	P27671	GEF	MGI:104580	abnormal embryonic tissue morphology;embryonic lethality before somite formation	3	0.06843	0.06008	0.09225	0.06899	0.06571	0.0711	3	0	0.003
CAD	Dffb	O54788	DNase	MGI:1196287	The interferon-beta gene was strongly up-regulated in the thymus of DNase II(-/-)CAD(-/-) embryos, suggesting that when the DNA of apoptotic cells is left undigested, it can activate innate immunity leading to defects in thymic development.	2	unknown	unknown	unknown	unknown	unknown	unknown	1	0	0
CAIN	L1cam	P11627	Inhibitor	MGI:96721	Homozygous null mutants have reduced size, lessened sensitivity to touch and pain, weakness and incoordination of hind-legs, reduced corticospinal tract, impaired guidance of retinal and corticospinal axons, and in some cases, enlarged lateral ventricles. A hypomorphic line shows background effects;lethality-embryonic/perinatal	3	0.09193	0.06149	0.08186	0.10264	0.09103	0.0858	2	0	0
CALBINDIN	Calb2	P12658	Adapter	MGI:101914	Homozygous targeted mutants showed normal growth, normal brain histology, and generally normal behavior. Impaired motor coordination was observed in wheel running in young and old mutant mice, and progressive impairment was seen on the runway and horizontal stationary rod tests in older mice. Abnormalities are observed in Purkinje cell firing, altering both simple and complex spikes	2	0.00096	0.00717	0.02608	0.00111	0.00094	0.0073	2	0	0
CALBRAIN	Cabp1	Q9JLK7	Inhibitor	MGI:1352750	unknown	0	0.07382	0.0046	0.01082	0.10546	0.07171	0.0533	1	0	0
CALCINEURIN	Ppp3ca	P61023	Phosphatase	MGI:107164	abnormal nest building behavior	2	0.00536	0.00374	0.01149	0.01829	0.00534	0.0088	22	0.056277	0.0861
CALCIPRESSIN	Dscr1	Q9JHG6	Inhibitor	MGI:1890564	Unstressed homozygous mutant mice show no overt phenotype other than a slight reduction in heart size and an impaired T helper 1 response. Stress-induced cardiac hypertrophy, however, is attenuated in mutant mice.	2	0.0434	0.02208	0.01052	0.04622	0.05189	0.0348	2	0	0
CALMODULIN	Calm3	P62204	Activator	MGI:88251	unknown	0	0.00101	0.00618	0.19958	0.00101	unknown	0.0519	38	0.031294	0.1747
CALNEXIN	Canx	P35564	Chaperone	MGI:88261	Homozygotes for a targeted null mutation exhibit motor defects, loss of large myelinated nerve fibers, small size, and very high mortality between birth and 4 weeks of age	3	0.06047	0.08632	0.08147	0.05602	0.07214	0.0713	2	0	0.0236
CALPAIN	Capn1	O35350	Protease	MGI:88263	Animals homozygous for a mutation of this gene exhibit decreased platelet aggregation and defective clot retraction although bleeding times remain similar to wild type	2	0.0611	0.11829	0.05698	0.06825	0.05548	0.072	6	0.066667	0.0001
CALRETICULIN	Calr	P14211	Chaperone	MGI:88252	Homozygotes for targeted null mutations exhibit decreased cardiac cell mass, increased apoptosis of cardiac myocytes, neural tube defects (sometimes associated with exencephaly), omphalocele, and mid- to late-gestational lethality	3	0.03111	0.01957	0.02964	0.03088	0.02733	0.0277	2	0	0.0236
CAMKI	Camk1	Q91YS8	Kinase	MGI:1098535	unknown	0	0.02528	0.02647	0.03028	0.0192	0.02054	0.0244	5	0.1	0.0095
CAMKII	Camk2a	P11798	Kinase	MGI:88256	Homozygous targeted mutants display deficient long-term hippocampal potentiation (LTP) and specific impairment in spatial learning; heterozygotes show decreased fear response and increased defensive aggression, which is more pronounced in homozygotes	2	0.00212	0.02427	0.002	0.00105	0.0022	0.0063	29	0.051724	0.0803
CAMKIV	Camk4	P08414	Kinase	MGI:88258	Homozyotes for different targeted mutations show variable phenotypes, including reduced viability, male and/or female sterility, and mild to severe neurological and spatial memory disorders	2	0.25039	0.1985	unknown	0.24658	0.24062	0.234	9	0.222222	0.028
CAMKK	Camkk2	Q9R054	Kinase	MGI:2444812	Inactivation of this locus results in impaird long term potentiation and defects in some types of long term memory	2	0.06526	0.07382	0.13783	0.06444	unknown	0.0853	5	0.1	0.0255
CAMKPASE	Ppm1b	P36993	Phosphatase	MGI:101841	unknown	0	0.11105	0.11495	0.08474	0.10879	0.11162	0.1062	3	0	0
CAMPGEFII	Rapgef3	Q8VCC8	GEF	MGI:2441741	unknown	0	0.09602	0.07816	0.07962	0.09019	0.10819	0.0904	2	0	0
CAPRI	Rasa4	Q91ZC8	GAP	MGI:1858600	Mice homozygous for disruptions in this gene display an increased sensitivity to bacterial infections which involves reduced phagocyte function	2	0.08112	0.07363	0.06898	0.06204	unknown	0.0714	2	0	0.0076
CARM1	prmt4	NA	TF	MGI:1913208	Homozygous null fetuses are small and die perinatally, whereas heterozygotes are born at the expected Mendelian ratio but show decreased survival through weaning.	3	0.00848	0.01116	0.01201	0.01244	0.01822	0.0125	1	0	0
CAS	Bcar1	Q61140	Adapter	MGI:108091	Homozygous null embryos exhibit growth retardation and embryonic lethality, following disruption of cardiac myofibrils, increased vasodilation, and systemic congestion	3	0.05942	0.073	unknown	0.06062	0.04309	0.059	4	0.166667	0.0001
CASK	Cask	Q8BTH8	Kinase	MGI:1309489	Mutation of this gene results in cleft palate and perinatal lethality in hemizygous males and death within 2 weeks in females on a C57BL/6J background. Some female animals on a CD1 background survive to adulthood exhibiting patchy fur, wrinkled skin, a kinked tail and spine, and give birth to small and infrequent litters. Male and female animals on all genetic backgrounds exhibit reduced head siz…	3	0.01525	0.00189	0.02097	0.0109	0.01457	0.0127	12	0	0.0118
CASKIN	Caskin2	Q8VHK1	Vesicle	MGI:2157062	unknown	0	0.10585	0.08863	0.07296	0.08543	0.09502	0.0896	1	0	0
CASPASE3	casp3	P70677	Protease	MGI:107739	Some homozygous animals show defects in brain development by embryonic day 12, reduced neuronal apoptosis causing hyperplasias, and pre- and postnatal lethality. Other homozygous animals exhibit only hearing loss, inner ear defects and degeneration of spiral ganglion neurons.	3	0.09488	0.07838	0.14376	0.09156	0.08754	0.0992	19	0.046784	0.1501
CASPASE6	Casp6	O08738	Protease	MGI:1312921	cellular phenotype;vision/eye phenotype;abnormal lens development	2	0.07201	0.05419	0.13297	0.07976	0.07573	0.0829	2	0	0
CASPASE7	Casp7	P97864	Protease	MGI:109383	embryonic lethality;vision/eye phenotype	3	0.11984	0.1385	0.14902	0.126	0.11081	0.1288	7	0.095238	0.0141
CASPASE8	Casp8	O89110	Protease	MGI:1261423	Homozygotes for a targeted null mutation exhibit impaired cardiac muscle development, cardiac erythrocyte congestion, low numbers of colony-forming cells, and prenatal lethality. T-cell restricted knockout mice are viable, but immunodeficient	3	0.36223	unknown	0.30408	0.32327	unknown	0.3299	7	0.095238	0.0354
CASPASE9	Casp9	Q9R0T0	Protease	MGI:1277950	Homozygous targeted mutants die perinatally with enlarged and malformed cerebrums caused by reduced apoptosis during brain development. Broad system- and stimulus-dependent effects are seen on apoptosis	3	0.22991	0.24842	0.2092	0.23137	0.24307	0.2324	10	0.177778	0.0288
CAVEOLIN	Cav	P49817	Adapter	MGI:102709	Homozygous targeted mutants displayed vascular system dysfunctions and thickening of lung aveloar septa from hyperproliferation and fibrosis, ultimately causing the mice physical limitations. Mice also display increased incidence of calcium calculi, kidney stones, and decreased adiposity	2	0.07986	0.06223	0.04403	0.07986	0.08196	0.0696	2	1	0.0001
CB1R	Cnr1	P47746	Receptor	MGI:104615	affect adipose, behavior, growth/size, homeostasis, nervous system	2	0.02737	0.02027	0.02021	0.02766	0.02894	0.0249	5	0	0.0415
CB2R	Cnr2	P47936	Receptor	MGI:104650	Macrophages from homozygous mutant animals are resistant to the inhibitory effects of delta9-Tetrahydrocannabinol. Alopecia is seen in some but not all homozygotes	2	0.12058	0.14489	0.1481	0.12894	0.13257	0.135	4	0	0.0161
CBL	Cbl	P22682	Ubiquitinase	MGI:88279	Homozygotes for targeted null mutations exhibit increased thymic CD3 and CD4 expression and tyrosine-phosphorylation, lymphoid hyperplasia, and altered splenic hemopoiesis. Females show increased ductal density and branching in mammary fat pads;lethality-embryonic/perinatal	3	0.07079	0.07852	0.09122	0.06284	0.07721	0.0761	9	0.277778	0.0001
CBP	Crebbp	P45481	TF	MGI:1098280	Homozygotes for null or altered alleles die around midgestation with defects in hemopoiesis, blood vessel formation, and neural tube closure. Heterozygotes may exhibit skeletal, cardiac, and hematopoietic defects, retarded growth, and hematologic tumors	3	0.04981	0.04575	0.06475	0.02578	0.04962	0.0471	17	0.073529	0.2179
CDC42	Cdc42	P60766	GTPase	MGI:106211	embryonic lethality before somite formation	3	0.00116	0.00093	0.00102	0.00101	0.08672	0.0182	10	0.066667	0.0154
CDGAP	Cdgap	Q9WV94	GAP	MGI:1333857	unknown	0	0.25436	0.24626	0.2712	0.25624	0.28488	0.2626	3	0.333333	0.0005
CDK11	Cdc2l6	NA	Kinase	MGI:1925584	unknown	0	0.04138	0.03348	0.04502	0.05392	0.04961	0.0447	1	0	0
CDK5	cdk5	P49615	Kinase	MGI:101765	Homozygous mutation of this gene results in perinatal lethality and abnormalities of the cerebellum and nervous system. Mutant mice are cyanotic, hypoactive, exhibit shallow breathing, and fail to suckle	3	0.0483	0.01629	0.04054	0.05122	0.04882	0.041	6	0.066667	0.0053
CEK1	Cerk	Q8K4Q7	Kinase	MGI:2386052	unknown	2	0.08918	0.0744	unknown	0.06615	0.08646	0.079	2	0	0
CFOS	Fos	P01101	TF	MGI:95574	Null mutants are growth-retarded, most dying perinatally. Survivors have osteopetrosis and abnormal tooth eruption, gametogenesis, hemopoiesis, behavior and photoreceptor apoptosis. Hippocampal-specific mutants have seizures and highly excitable neurons	2	0.05711	0.05223	0.05242	0.05338	0.0498	0.053	13	0.128205	0.014
CHAPSYN110	Dlgh2	Q63622	Adapter	MGI:1344351	Despite the absence of MAGUK immunoreactivity in Purkinje neurons from the knock-outs, these mice have no structural or functional abnormality in cerebellum	1	0.04892	0.04125	unknown	0.05878	0.04862	0.0494	3	0.666667	0.0003
cIAP1	Birc2	O08863	Inhibitor	MGI:1197009	Homozygous null mice showed a modest reduction in the number of lymphocytes	2	0.17632	0.10986	0.18206	0.17971	0.15957	0.1615	2	0	0
cIAP2	Birc2	O08863	Inhibitor	MGI:1197009	Homozygous null mice showed a modest reduction in the number of lymphocytes	2	0.17632	0.10986	0.18206	0.17971	0.15957	0.1615	2	0	0
CIPP	Cipp	O70471	Adapter	MGI:1277960	unknown	0	0.17594	0.15236	0.16669	0.17109	0.18727	0.1707	4	0.166667	0.0001
CITRON	Cit	Q02566	Kinase	MGI:105313	Homozygotes for a null mutation are 20% smaller than wild-type and exhibit tremors, ataxia, and fatal seizures. Brains of mutant mice show a 50% size reduction with abnormalities in the hippocampus, cerebellum, and olfactory lobes. Mutant males show aberrant cytokinesis of spermatogenic precursors	2	0.03126	0.03505	0.01784	0.02169	0.03041	0.0273	1	0	0
CJUN	Jun	P05627	TF	MGI:96646	Null homozygotes die at midgestation with impaired hepatogenesis, altered fetal liver erythropoiesis and edema. A mutant replacing two serines by alanines is viable, fertile, small-sized and resistant to kainate-induced seizures and neuronal apoptosis	3	0.01848	0.00636	0.01327	0.01853	0.01719	0.0148	22	0.095238	0.0755
CLATHRIN	Clta	O08585	Vesicle	MGI:894297	unknown	0	0.01939	0.02425	0.05421	0.03913	0.02587	0.0326	5	0.1	0.006
CLIP170	Rsn	Q02566	Adapter	MGI:1928401	reproductive system phenotype	1	0.10664	0.11207	0.08918	0.12754	0.12284	0.1117	1	0	0
CMYC	Myc	P01108	TF	MGI:97250	Mutations affect growth and development of heart, pericardium, neural tube, vasculogenesis and erythropoeisis. Homozygous null mutants die by embryonic day 10.5. Heterozygotes have reduced body size and multiorgan hypoplasia; females have small litters	3	0.06534	0.03549	0.03707	0.05198	0.04682	0.0473	2	0	0.0296
COFILIN	Cfl1	P18760	Cytoskeleton	MGI:101757	Homozygous null mice display embryonic lethality with impaired neural crest cell migration, an open neural tube, and abnormal somite and eye development	3	0.01831	0.01353	0.01358	0.01879	0.01604	0.0161	5	0	0.0011
COMPLEXIN	Cplx2	Q64276	Vesicle	MGI:104727	Mice homozygous for disruptions of this gene suffer from ataxia, are unable to reproduce, and die within 2-4 months of age	3	unknown	unknown	unknown	unknown	unknown	unknown	2	1	0.0001
COOL	Arhgef7	Q9ES28	GEF	MGI:1860493	unknown	0	0.0846	0.07131	0.08066	0.08689	0.0905	0.0828	6	0.133333	0.009
CORTACTIN	Cttn	Q60598	Cytoskeleton	MGI:99695	unknown	0	0.03987	0.1443	0.04433	0.02744	0.03831	0.0589	6	0.133333	0.0023
CPI17	Ppp1r14a	Q91VC7	Inhibitor	MGI:1931139	unknown	0	0.0844	unknown	0.05026	unknown	unknown	0.0673	6	0	0
CREB	Creb1	Q01147	TF	MGI:88494	Mice homozygous for alleles lacking some or all isotypes exhibit a range of defects involving circadian rhythms, axonal growth, sensory neuron survival, long-term memory, fear conditioning, body size, respiration, and neonatal viability;lethality-embryonic/perinatal;embryogenesis phenotype	3	0.00744	0.00609	0.01178	0.00769	0.0067	0.0079	19	0.081871	0.2923
CREM	Crem	Q01147	TF	MGI:88495	Homozygotes for targeted mutations exhibit reduced regenerative capacity after partial hepatectomy and reduced cardiac function. Males are sterile due to a block in spermiogenesis associated with a lack of postmeiotic gene expression;lethality-embryonic/perinatal	3	0.17805	0.11082	0.07442	0.15226	unknown	0.1289	4	0.333333	0.0062
CRIPT	Uble1b	Q9Z1F9	Adapter	MGI:1858313	unknown	0	0.05379	0.05882	0.05587	0.05316	0.0569	0.0557	2	0	0.0015
CRK	Crk	Q64010	Adapter	MGI:88508	Mice homozygous for an isoform specific knockout do not exhibit any obvious abnormalities	1	0.00849	0.01975	0.01182	0.01679	0.08815	0.029	9	0.166667	0.012
CRMP2	Dpysl2	P47942	Activator	MGI:1349763	unknown	0	0.01298	0.02081	0.0701	0.02214	0.00834	0.0269	2	0	0.0003
CSK	Csk	P00520	Kinase	MGI:88537	Homozygotes for targeted null mutations exhibit growth retardation, neural tube defects, and developmental arrest at the 10-12 somite stage. Mutants die between embryonic days nine and ten	3	0.0056	0.03829	0.01684	0.0053	0.00696	0.0146	3	0.666667	0
CSP	Dnajc5	P60904	Adapter	MGI:892995	Mice homozygous for disruptions in this gene die within the first 3 months of live and abnormalities in their neuromuscular synapses. This results in various defects in movement and coordination;behavior/neurological phenotype;growth/size phenotype	2	0.00229	0.07927	0.00626	0.00239	0.00292	0.0186	3	0.666667	0.0002
CytochromeC	Cox5b	P19536	Activator	MGI:88475	unknown	0	0.29676	0.21588	0.23075	0.35084	0.29608	0.2781	4	0.166667	0.0054
D1R	Drd1a	Q61616	Receptor	MGI:99578	Homozygotes for targeted mutations show variably abnormalities that may include growth retardation, death after weaning unless given hydrated food, nonresponsiveness to dopamine D1 receptor agonists and antagonists, and normal to hyperactive locomotor activity.	2	0.07557	0.06121	0.05582	0.07701	0.06328	0.0666	5	0	0.0085
D2R	Drd2	P61168	Receptor	MGI:94924	Homozygous null mice show Parkinson's disease like symptoms, including akinetic and bradykinetic behavior. Mice lacking only the long isoform are hypoactive and exhibit increased sterotypic behavior in response to dopamine agonists	2	0.03247	0.0273	0.02667	0.04992	0.03291	0.0339	6	0	0.0117
D3R	Drd3	P30728	Receptor	MGI:94925	Homozygous mutants show exploratory hyperactivity and increased locomotion and rearing behavior, with heterozygous mice displaying similar, but less pronounced, behaviors	2	0.10371	0.07669	0.11241	0.10053	0.10307	0.0993	5	0	0.0183
DAP	Dlgap1	Q9D415	Adapter	MGI:1346065	unknown	0	0.03131	0.07456	0.02714	0.03072	unknown	0.0409	1	0	0
DAPK	Dapk1	Q8VDF3	Kinase	MGI:1916885	abnormal kidney physiology;abnormal apoptosis	2	0.03672	0.03516	0.04062	0.04309	0.04111	0.0393	2	0	0.0004
DARPP32	Ppp1r1b	Q60829	Inhibitor	MGI:94860	Homozygotes for a targeted null mutation exhibit elevated substance P-like immunoreactivity and deficits in responses to dopamine, cocaine, ethanol, and antipsychotic drugs. Abnormalities in striatal function were also noted	2	0.1309	0.1726	0.09456	0.04406	0.15264	0.119	3	0	0.0013
DCP1	Ace	P22967	Ribosome	MGI:87874	Mice homozygous for a number of different targeted mutations show variable phenotypes, including reduced systemic blood pressure, normocytic anemia, renal abnormalities, inability to concentrate urine, and reduced male fertility.	2	0.12342	0.11134	unknown	0.1184	0.11866	0.118	2	1	0
DELTA_CATENIN	Ctnnd2	O35927	Adapter	MGI:1195966	abnormal contextual conditioning;abnormal spatial learning;abnormal long term potentiation	2	0.03397	0.10149	0.09142	0.03519	0.02993	0.0584	7	0	0.0012
DENSIN	Lrp1b	Q9JI18	Adapter	MGI:2151136	Homozygous null mice appear normal, are fertile, have normal brain histology and function, normal plasma cholesterol and fasting triglycerides, and do not develop tumors	1	0.07787	0.08049	unknown	0.06703	0.07899	0.0761	4	0.5	0.0004
DGK	Dguok	Q9QX60	Kinase	MGI:1351602	unknown	0	0.26091	0.27592	0.26633	0.26365	0.28768	0.2709	2	1	0.0002
DISHEVELED	Dvl1	P51141	Adapter	MGI:94941	Homozygous targeted mutants are viable and fertile, but show a number of behavioral changes including deficient nest-building, less huddling contact during sleep, reduced subordinate responses, and other social interaction deficits;	2	0.0259	0.02858	0.03	0.03753	unknown	0.0305	3	0	0.0006
DLK	Map3k12	Q9JI71	Kinase	MGI:1346881	unknown	0	0.05356	0.03378	0.03372	0.05205	0.05758	0.0461	1	0	0
DMPK	Dm15	P54265	Kinase	MGI:94906	Homozygotes for a null mutation exhibit abnormal sodium channel gating in cardiac myocytes, cardiac conduction defects, and late-onset progressive skeletal myopathy. Homozygotes for a second null mutation do not develop skeletal myopathy but do have abnormal muscle intracellular calcium levels	2	0.11109	0.14423	0.12575	0.15023	0.14265	0.1348	6	0	0.0288
DNAJ	Dnaja1	P54102	Chaperone	MGI:1270129	small seminal gland;decreased body weight;postnatal growth retardation	2	0.0048	0.00383	0.00687	0.00498	0.00564	0.0052	1	0	0
DNAPK	Prkdc	P97313	Kinase	MGI:104779	Mutations at this locus effect genome stability, radiation sensitivity and DNA repair. Nonsense (scid) and null homozygotes have severe combined immunodeficiency. A BALB/c variant allele reduces enzyme activity and predisposes to breast cancer	2	0.21673	0.21608	0.17485	0.24397	0.21632	0.2136	1	0	0
DOC2	Doc2a	Q8C3J5	Vesicle	MGI:109446	Homozygous inactivation of this locus affects excitatory synaptic transmission, LTP, and learning/memory	2	0.0228	0.05488	0.17082	0.03134	0.02682	0.0613	3	0	0.0016
DOK	Dok2	P97465	Adapter	MGI:1332623	Homozygous null mice display abnormal granulocyte physiology	2	0.17537	0.17475	0.16599	0.17024	0.17026	0.1713	4	0.333333	0.0101
DOPR	Oprd1	P32300	Receptor	MGI:97438	increased anxiety-related response;decreased coping response;hyperactivity	2	0.02623	0.02266	unknown	0.03065	unknown	0.0265	4	0	0.0163
DREAM	Kcnip3	Q9QXT8	Adapter	MGI:1929258	hyperactivity;abnormal long term potentiation	2	0.04938	0.02477	0.01639	0.04742	0.0642	0.0404	6	0.066667	0.0683
DYNAMIN	Mx1	P09922	GTPase	MGI:97243	unknown	0	0.15796	0.29062	unknown	unknown	unknown	0.2243	15	0.038095	0.0003
DYNEIN	Dnahc1	Q15701	Adapter	MGI:107721	Homozygous mutants are male sterile, and show impaired ciliary and flagellar motility that is also observed in the tracheal cilia	2	0.12058	0.12955	0.18076	0.13123	0.12853	0.1381	1	0	0
DYRK	Dyrk1c	Q61214	Kinase	MGI:1330299	Mice homozygous for a targeted deletion present a general embryonic growth delay and die during midgestation. Heterozygotes display reduced postnatal survival, postnatal growth retardation, microcephaly, behavioral and motor deficits, and altered neocortical pyramidal cell morphology	3	0.01331	0.02478	0.01251	0.01276	0.01278	0.0152	2	0	0
DYRK1A	Dyrk1c	Q61214	Kinase	MGI:1330299	Mice homozygous for a targeted deletion present a general embryonic growth delay and die during midgestation. Heterozygotes display reduced postnatal survival, postnatal growth retardation, microcephaly, behavioral and motor deficits, and altered neocortical pyramidal cell morphology	3	0.01331	0.02478	0.01251	0.01276	0.01278	0.0152	1	0	0
EEF1A2	Eef1a2	P62631	Elongation	MGI:1096317	Homozygotes for a spontaneous mutation exhibit muscle wasting, lymphoid hypoplasia, lack of intestinal IgA plasma cells, cerebellar dysfunction, neurodegeneration, an age-dependent increase in chromosomal aberrations, and lethality around 28 days of age	3	unknown	unknown	0.00692	unknown	0.00103	0.004	1	0	0
EEF2	Eef2	P58252	GTPase	MGI:95288	unknown	0	unknown	0.00822	0.00329	unknown	unknown	0.0058	1	0	0
EEF2K	Eef2k	O08796	GTPase	MGI:1195261	unknown	0	0.06284	0.06056	0.06198	0.05044	0.06342	0.0598	4	0	0
EFA6	Pscd3	O08967	GEF	MGI:1335107	unknown	0	0.00219	0.00351	0.04496	0.00228	0.00214	0.011	1	0	0
EGFR	Egfr	Q01279	Receptor	MGI:95294	Mutations widely affect epithelial development. Null homozygote survival is strain dependent, with defects observed in skin, eye, brain, viscera, palate, tongue and other tisses. Other mutations produce an open eyed, curly whisker phenotype, while a dominant hypermorph yields a thickened epidermis.;lethality-embryonic/perinatal;lethality-postnatal	3	0.06972	0.06408	0.07641	0.07168	0.06326	0.069	10	0.155556	0.0631
EIF1A	Eif1ay	P47813	Ribosome	MGI:95298	unknown	0	0.08681	unknown	unknown	unknown	unknown	unknown	1	0	0
EIF2	Eif2s1	P05199	Ribosome	MGI:95299	neonatal lethality;abnormal suckling behavior;decreased insulin secretion;decreased insulin secretion;hypoglycemia	3	0.01196	0.00095	0.00109	0.01236	0.01088	0.0074	5	0	0.0068
EIF3	Eif3s10	O75822	Ribosome	MGI:95301	unknown	0	0.02947	0.02453	0.02758	0.02884	0.03363	0.0288	3	0.666667	0.0001
EIF4A	Eif4a1	P60842	Ribosome	MGI:95303	unknown	0	0.06209	0.04282	0.04779	0.06376	0.06424	0.0561	2	1	0
EIF4B	Eif4b	Q9WUK2	Ribosome	MGI:95304	unknown	0	0.0778	0.10074	0.08355	0.08059	0.07326	0.0832	1	0	0
EIF4E	Eif4e	P20415	Adapter	MGI:95305	unknown	0	0.06189	0.0297	0.11233	0.06057	0.06345	0.0656	6	0.133333	0.0207
EIF4G	Eif4g1	Q8VE62	Ribosome	MGI:2384784	unknown	0	0.11694	0.17299	0.06704	0.12445	0.11554	0.1194	9	0.166667	0.0233
EIF5	Eif5	P59325	Ribosome	MGI:95309	unknown	0	0.02997	0.08235	0.02611	0.02723	0.01902	0.0369	1	0	0
ELK1	Elk1	P41969	TF	MGI:101833	Mice homozygous for disruptions of this gene display a normal phenotype;immune system phenotype;nervous system phenotype	2	0.15798	0.12631	0.13028	0.13893	0.16854	0.1444	6	0.2	0.0391
ENDOPHILIN	Sh3gl2	Q62420	Vesicle	MGI:700009	unknown	0	0.00967	0.01066	0.00895	0.00953	0.0119	0.0101	1	0	0
EPAC	Rapgef3	Q8VCC8	GEF	MGI:2441741	unknown	0	0.09602	0.07816	0.07962	0.09019	unknown	0.086	2	0	0.0081
EPHB2	Efnb2	P52800	Receptor	MGI:105097	Homozygotes for targeted null mutations exhibit defects in angiogenesis of both arteries and veins and die by embryonic day 11.5	3	0.04685	0.13386	0.14219	0.04985	0.06491	0.0875	5	0.1	0.0343
EPS15	Eps15	P42567	Adapter	MGI:104583	unknown	0	0.17234	0.17071	0.1672	0.16735	0.17325	0.1702	3	0.333333	0
EPS15R	Eps15-rs	Q60902	Adapter	MGI:104582	unknown	0	0.06841	0.0665	0.06003	0.07033	0.06501	0.0661	1	0	0
ERBB	Erbb2	P70424	Receptor	MGI:95410	Homozygotes for targeted null mutations exhibit degeneration of motor nerves, an absence of Schwann cells, impairment of junctional folds at the neuromuscular synapse, and cardiac defects that results in lethality by embryonic day 10.5.	3	0.10902	0.09504	0.10569	0.0907	0.11424	0.1029	8	0.071429	0.0313
ERBIN	Erbb2ip	Q80TH2	Adapter	MGI:1890169	unknown	0	0.11707	0.12967	0.1219	0.14646	0.13005	0.129	3	0.333333	0.0006
ERK5	Mapk7	Q9WVS8	Kinase	MGI:1346347	embryonic lethality during organogenesis	3	0.06396	0.08119	0.04775	0.03659	0.04063	0.054	1	0	0
EZRIN	Msn	P26041	Cytoskeleton	MGI:97167	unknown	0	0.01272	0.07421	0.0159	0.00758	0.01172	0.0244	1	0	0
FADD	Fadd	Q61160	Adapter	MGI:109324	Mice with a deletion in the FADD gene did not survive beyond day 11.5 of embryogenesis; these mice showed signs of cardiac failure and abdominal hemorrhage. Chimeric embryos showing a high contribution of FADD null mutant cells to the heart reproduce the phenotype of FADD-deficient mutants. Thus, not only death receptors, but also receptors that couple to developmental programs, may use FADD for …	3	unknown	unknown	unknown	unknown	unknown	unknown	3	0	0.0323
FAK	Ptk2	Q60750	Kinase	MGI:95481	abnormal keratinocyte apoptosis;decreased incidence of induced tumors;lethality-embryonic/perinatal	3	0.031	0.03322	0.0741	0.03082	0.02825	0.0395	9	0.111111	0.0167
FAS	fas	P25446	Receptor	MGI:95484	Mutations in this locus affect immune function and homozygotes show varying severity of lymphadenopathy, splenomegaly, lymphocytic infiltrations, elevated immunoglobulin levels, autoantibodies, impaired clonal deletion of T cells, and lupus-like disease	2	0.4174	unknown	0.40736	0.44126	0.43045	0.4241	2	0	0.0191
FASCIN	nfasc	Q810U3	CellAdhesion	MGI:104753	unknown	0	0.02477	0.0191	0.01859	0.03565	0.10751	0.0411	3	0	0.0021
FBW7	Fbxw7	Q8VBV4	Ubiquitinase	MGI:1354695	Homozygous inactivation of this locus disrupts embryonic and extraembryonic vasculature, resulting in death by midgestation	3	0.0076	0.00778	0.00522	0.00767	0.00767	0.0072	2	0	0
FER	Fert2	NA	Kinase	MGI:105917	normal phenotype	1	0.11644	0.11246	0.12199	0.11431	0.12394	0.1178	1	0	0
FHL2	Fhl2	O70433	TF	MGI:1338762	Mice homozygous for a targeted null mutation exhibit no discernable phenotype; mice are viable and fertile with normal cardiac development and physiology.	1	0.03767	0.02842	unknown	0.05538	0.03605	0.0394	2	1	0
FILAMIN	Flna	Q8BTM8	Cytoskeleton	MGI:95556	unknown	0	0.01818	0.01403	0.01463	0.01907	0.0217	0.0175	2	0	0
FIVEHT1AR	Htr1a	Q64264	Receptor	MGI:96273	Homozygotes for targeted null mutations show a common phenotype, including augmented anxious-like behavior in the elevated plus-maze, open-field, and novel object tests, reduced immobility in the forced-swim or tail-suspension test, and changes in density of 5-HTT binding in several brain regions	2	0.06669	0.06534	0.0722	0.06823	0.07361	0.0692	5	0	0.0192
FIVEHT1CR	Htr2c	P34968	Receptor	MGI:96281	Homozygotes for a targeted null mutation exhibit hyperactivity, hyperphagia, reduced energy cost of locomotion, late-onset obesity, insulin resistance, and altered responses to cocaine. Mutants are also subject to spontaneous death from seizures	2	0.1048	0.0932	0.09864	0.08279	0.10748	0.0974	1	0	0
FIVEHT2AR	Htr2a	P35363	Receptor	MGI:109521	unknown	0	0.08599	0.03104	0.08172	0.1033	0.09269	0.0789	3	0	0.0088
FIVEHT4R	Htr4	P97288	Receptor	MGI:109246	Homozygous mutant mice exhibit attenuated feeding behavior following stress and novelty and show a hypersensitivity to seizures;lethality-embryonic/perinatal	3	0.11748	0.09553	0.11542	0.11011	0.09687	0.1071	3	0	0.0075
FKBP	Fkbp1a	P26883	Adapter	MGI:95541	decreased body weight	2	0.04897	0.08117	0.1367	0.04897	0.05071	0.0733	3	0.333333	0.0001
FLIP	Cflar	O35732	Inhibitor	MGI:1336166	Homozygous mutation of this gene results in embryonic lethality by E10.5. Mutant embryos exhibit cardiac developmental abnormalities and pooling of blood in the head and abdominal regions	3	0.39639	0.31375	0.19569	0.3161	0.39721	0.3238	1	0	0
FORKHEAD	Foxo1	Q9R1E0	TF	MGI:1890077	lethality/embryonic-perinatal, cardiovascular, embryogenesis, growth/size, craniofacial	3	0.06926	0.03958	0.03133	0.05239	unknown	0.0481	2	0	0.0358
FOSB	Fosb	P13346	TF	MGI:95575	A defect in nurturing in mice lacking the immediate early gene fosB	2	0.05525	0.07324	0.05889	0.05525	0.06044	0.0606	3	0.666667	0.0001
FOUREBP1	Eif4ebp3	Q80VV3	TF	MGI:1270847	unknown	0	0.10654	0.08818	0.14345	0.13547	unknown	0.1184	3	0.333333	0.0026
FOXO3A	Foxo3a	NA	TF	MGI:1890081	Inactivation of the locus results in an ovarian defect involving follicular growth activation and leads progressively to female sterility	2	0.04755	0.05667	0.04891	unknown	0.04993	0.0508	1	0	0.006
FRA1	Fosl1	P48755	TF	MGI:107179	embryonic lethality;no phenotype detected;reduced bone density	3	0.0549	0.07046	0.07103	0.05817	0.06129	0.0632	3	0.666667	0.0001
FRA2	Fosl2	P47930	TF	MGI:102858	postnatal lethality	3	0.03755	0.00101	0.02387	0.03734	0.03441	0.0268	3	0.666667	0.0001
FRAT2	Frat2	Q8K025	Adapter	MGI:2673967	Homozygous mice are healthy and fertile with no obvious abnormalities	1	0.12854	unknown	0.11496	0.12944	0.12066	0.1234	1	0	0
FRIZZLED	Fzd1	O70421	Receptor	MGI:1196625	Homozygous mutation of this gene does not appear to result in a phenotype	1	0.02795	unknown	0.02436	unknown	0.02012	0.0241	4	0.166667	0
FRK	Frk	NA	Kinase	MGI:103265	Mice homozygous for a targeted null mutation do not exhibit increased susceptibility to spontaneous tumors nor increased sensitivity to inoizing radiation. Epithelial tissues appear similar to controls, but circulating levels of T3 were significantly reduced	2	0.11531	0.0926	0.09716	0.10328	0.11785	0.1052	1	0	0
FYN	Fyn	P39688	Kinase	MGI:95602	Different targeted allele homozygotes show different defects, including seizure susceptibility, anxiety, impaired suckling, myelination, LTP and spatial learning, and defects in immune system, circadian rhythm, testes weight and olfactory bulb formation;lethality-postnatal	3	0.07879	0.06278	0.0581	0.09383	0.07644	0.074	15	0.066667	0.1272
GAB1	Gab1	Q9QYY0	Adapter	MGI:108088	Homozygotes for targeted null mutations exhibit developmental defects in the placenta, heart, eye, muscle, and skin, and die between embryonic day 13.5 and 18.5	3	0.07296	0.07961	0.07905	0.08221	0.07246	0.0773	4	0.5	0.0138
GABAAR	Gabra1	P18504	Receptor	MGI:95613	postnatal lethality;premature death;decreased body weight;tremors;impaired coordination;abnormal locomotor activity;abnormal inhibitory postsynaptic currents	3	0.0154	unknown	0.00898	0.01521	0.01227	0.013	7	0	0.0001
GABABR	Gpr156	Q8K452	Receptor	MGI:2653880	unknown	0	0.30758	0.30998	0.299	0.42612	0.33719	0.336	3	0	0.0265
GABARAP	Gabarap	P60518	Adapter	MGI:1861742	Mice homozygous for a disruption in this gene display a normal phenotype	1	0.00103	0.00116	0.0009	0.0009	0.0009	0.001	3	0.333333	0.0001
GAIP	Rgs19	O70521	GAP	MGI:1915153	unknown	0	0.03532	unknown	0.04254	0.03635	0.03476	0.0372	1	0	0
GALPHA11	Gnaq	P21279	Gprotein	MGI:95776	Mutant mice exhibit pigmentation anomalies affecting the ears, tail and footpads;lethality-embryonic/perinatal	3	0.00409	unknown	0.01085	unknown	0.0036	0.0062	6	0.066667	0.0084
GALPHA12	Gna12	P27601	Gprotein	MGI:95767	Mice deficient for this gene do not exhibit any detectable abnormalities	1	0.00676	0.00436	unknown	0.00565	0.00572	0.0056	1	0	0
GALPHA13	Gna13	P27601	Gprotein	MGI:95768	Mice homozygous for a targeted null or with an endothelial specific conditional mutation fail to develop an organized vascular system in the yolk sac, show impaired vascular development in some vascular beds in the embryo proper, and die during organogenesis	3	0.03901	0.06678	0.02718	0.04696	0.03821	0.0436	3	0	0
GALPHAI	Gnai2	Q9DC51	Gprotein	MGI:95772	postnatal lethality;premature death	3	0.01256	0.01915	0.00775	0.01245	0.01126	0.0126	22	0.004329	0.0291
GALPHAO	Gnao1	P18872	Gprotein	MGI:95775	lethality/postnatal, life span/aging, behavior, nervous system, touch/vibrissae, growth/size, reproductive	3	0.03975	0.05773	0.02151	0.04819	0.02431	0.0383	15	0	0
GALPHAQ	Gnaq	P21279	Gprotein	MGI:95776	Mutant mice exhibit pigmentation anomalies affecting the ears, tail and footpads	2	0.00409	unknown	0.01085	unknown	0.0036	0.0062	12	0.015152	0.0146
GALPHAS	Gnas	P04894	Gprotein	MGI:95777	Mutant homozygotes stop developing normally by embryonic day 10.5 and die prenatally. On some backgrounds heterozygotes show imprinted phenotypes, including differences in body shape/weight, locomotor activity, metabolism, and developmental anomalies.	3	0.34077	0.36009	0.06662	0.36073	0.31366	0.2884	8	0	0.0075
GALPHAZ	Gnaz	O70443	Gprotein	MGI:95780	behavior, homeostasis, reproductive, touch/vibrissae	2	0.00883	0.0033	unknown	0.00897	0.00786	0.0072	5	0	0.0088
GAP43	Gap43	P06837	Adapter	MGI:95639	Disrupted cortical map and absence of cortical barrels in growth-associated protein (GAP)-43 knockout mice	2	0.3308	0.19259	0.2522	0.37709	0.36807	0.3042	2	0	0.0199
GAT1	Slc1a3	P56564	Transporter	MGI:99917	Mice homozygous for disruptions in this gene display no abnormalities with respect to appearance or survival but do display functional abnormalities related to the central nervous system	2	0.02831	0.03226	0.03033	0.02693	0.02731	0.029	3	0	0.0001
GBETAGAMMA	Gnb2	P11016	Gprotein	MGI:95784	unknown	0	0.00101	0.00096	0.00102	0.00099	0.00096	0.001	42	0.00813	0.3427
GELSOLIN	Gsn	P13020	Cytoskeleton	MGI:95851	Hemostatic, inflammatory, and fibroblast responses are blunted in mice lacking gelsolin	2	0.0684	0.04944	0.04043	0.06929	0.06497	0.0585	5	0.3	0.005
GEPHYRIN	Gphn	Q8BUV3	Adapter	MGI:109602	Glycine receptors are anchored at inhibitory chemical synapses by a cytoplasmic protein, gephyrin. Molecular cloning revealed the similarity of gephyrin to prokaryotic and invertebrate proteins essential for synthesizing a cofactor required for activity of molybdoenzymes. Gene targeting in mice showed that gephyrin is required both for synaptic clustering of glycine receptors in spinal cord and f…	2	0.00249	0.00227	0.005	0.00558	0.00271	0.0036	3	0.333333	0.0001
GIRK	Kcnj3	P35562	Channel	MGI:104742	Mice homozygous for a targeted null mutation display slightly increased resting heart rates, and blunted responses to both indirect vagal activation and direct adenosine A1 receptor activation (intended to activate the muscarinic-gated atrial potassium channel).	2	0.01407	0.01319	0.00656	0.01431	0.01389	0.0124	4	0	0
GIT1	Git2	Q9JLQ2	Adapter	MGI:1347053	unknown	0	0.08306	0.09316	0.0971	0.08194	0.0801	0.0871	1	0	0
GKAP	Dlgap1	P97836	Adapter	MGI:1346065	unknown	0	0.03131	0.07456	0.02714	0.03072	unknown	0.0409	2	0	0
GLYR	Glra1	Q61603	Receptor	MGI:95747	Homozygotes for spontaneous mutations exhibit symptoms ranging from exaggerated startle responses to tremors, muscle spasms, ataxia, rigidity, and myoclonic seizures culminating in death around weaning age	3	0.0171	0.01373	0.01078	0.01891	0.01943	0.016	5	0	0.0001
GLYT1	Slc6a9	P28571	Transporter	MGI:95760	Homozygous null mice die shortly after birth exhibiting breathing and movement deficiencies	3	0.02512	0.01739	0.03916	0.02643	0.02686	0.027	1	0	0
GRAB	Gzmb	P04187	GEF	MGI:109267	defective cytotoxic T cell cytolysis	2	0.43563	0.2895	0.34093	0.40693	0.4604	0.3867	2	0	0
GRB10	Grb10	Q60760	Adapter	MGI:103232	Maternal transmission of a mutant allele results in both fetal and placental overgrowth. Disproportionate overgrowth of the liver is observed	2	0.06094	0.08406	0.07311	0.06087	0.06562	0.0689	3	0	0.0076
GRB2	NM_027817	Q60631	Adapter	MGI:95805	Embryos homozygous for a targeted null mutation lack expanded inner cell masses, show only a few endodermal cells, and die by embryonic day 7.5. Heterozygotes have defective T cell signaling and lack the cardiac hypertrophy response to pressure overload	3	0.00459	0.00894	0.00843	0.00459	0.00511	0.0063	23	0.075099	0.1817
GRIP	Grip1	Q9QYE6	Adapter	MGI:1921303	Homozygous ablation of gene function results in embryonic lethality and blistering skin lesions	3	0.05722	0.0567	unknown	0.0538	0.05675	0.0561	5	0	0.0019
GRIT	Chn1	Q91V57	GAP	MGI:1915674	unknown	0	0.05852	0.04509	0.05413	0.0585	0.05312	0.0539	6	0.2	0.0325
GRP94	hsp90b1	P08113	Chaperone	MGI:98817	unknown	0	0.02401	0.02748	0.03106	0.02393	0.02482	0.0263	1	0	0
GSK3	Gsk3b	Q9WV60	Kinase	MGI:1861437	Mice homozygous for disruptions in this gene die as embryos between E13.5 and E14.5	3	0.01531	0.01121	0.01946	0.0269	0.00916	0.0164	16	0.075	0.1657
HCK	Hck	P08103	Kinase	MGI:96052	Macrophages from mice homozygous for a targeted null mutation exhibit impaired phagocytosis	2	0.07299	0.10232	0.08162	0.08559	unknown	0.0856	1	0	0
HDAC3	Hdac3	O88895	Hdac	MGI:1343091	unknown	0	0.0027	0.00228	0.00234	0.00268	0.00303	0.0026	1	0	0
HIPK2	Hipk2	Q9QZR5	Kinase	MGI:1314872	Homozygous null mice display decreased apoptosis and increased neuron numbers in the trigeminal ganglion	2	0.03272	0.03234	0.02433	0.03136	0.03074	0.0303	1	0	0
HIPPOCALCIN	Hpca	P84075	Adapter	MGI:1336200	Homozygous null mice exhibit an age-dependent increase in neurodegeneration in the hippocampus and the cortex	2	0.00095	0.00096	0.00105	0.00092	0.00103	0.001	2	0	0.0205
HOMER	Homer3	Q99JP6	Adapter	MGI:1347359	Homer proteins regulate sensitivity to cocaine	2	0.04751	0.05234	0.08674	0.04778	0.05432	0.0577	6	0	0.0024
HRS2	Hgs	P97847	Vesicle	MGI:104681	embryonic lethality during organogenesis	3	0.03753	0.04437	0.04566	0.04695	0.00849	0.0366	1	0	0
I1	Ppp1r1a	Q9ERT9	Inhibitor	MGI:1889595	Homozygous mutant mice show decreased long term poteniation, but normal performance in water maze tests	2	0.40889	unknown	0.44947	0.62864	0.38074	0.4669	3	0	0.0013
IBP1	Epn1	Q80VP1	Adapter	MGI:1333763	unknown	0	0.05182	unknown	unknown	unknown	unknown	unknown	2	0	0
IBP2	Epn2	Q8CHU3	Adapter	MGI:1333766	unknown	0	0.12626	0.10623	0.09614	0.11599	0.1265	0.1142	2	0	0
ICA512	Ptprn2	P80560	Receptor	MGI:107418	Homozygous null mice display impaired glucose tolerance but normal fasting and non-fasting blood glucose and insulin levels	2	0.19833	0.17722	unknown	0.32753	0.07354	0.1942	1	0	0
ICAD	Dffa	O54786	Inhibitor	MGI:1196227	abnormal apoptosis	2	0.22183	0.12317	0.21712	0.23916	unknown	0.2003	2	0	0
IGF1R	Igf1r	Q60751	Receptor	MGI:96433	Targeted null mutants die at birth of respiratory failure; fetuses exhibit retarded growth, organ hypoplasia, ossification delay and nervous system and epidermal abnormalities. hyft homozygous fetuses are growth retarded and exhibit hydrops fetalis and focal hepatic ischemia	3	0.03197	0.02522	0.02446	0.02437	0.02956	0.0271	6	0	0.0382
IKBA	Nfkbia	Q9Z1E3	Inhibitor	MGI:104741	Mice homozygous for disruptions in this gene die at about 1 week of age experiencing abnormalities in the immune system	3	0.08458	0.07567	0.06617	0.08331	0.0815	0.0782	4	0.166667	0.0046
IKBB	Nfkbie	O54910	Adapter	MGI:1194908	Mice homozygous for disruptions of this gene display an essentially normal phenotype	1	0.18132	0.12684	0.11341	0.20027	0.18486	0.1613	1	0	0
IKKA	Chuk	Q60680	Kinase	MGI:99484	Homozygotes for targeted null mutations die neonataly and exhibit thickened, taut, adhesive skin that prevents appendages from protruding from the trunk, absence of whiskers, skeletal abnormalities, and closed esophagus	3	0.08062	0.05914	0.18378	0.08339	0.08128	0.0976	3	0.666667	0.0015
IKKB	Ikbkb	O88351	Kinase	MGI:1338071	Homozygotes for targeted null mutations exhibit liver degeneration and die in midgestation. Conditional mutations that lack gene expression in lymphoid cells or epidermal keratinocytes exhibit B and T cell deficits and skin inflammation, respectively	2	0.05662	0.05481	0.03166	0.04303	0.05297	0.0478	3	0	0.0016
ILK	Ilk	O55222	Kinase	MGI:1195267	Homozygous disruptions of this gene result in embryonic lethality. Homozygous mutant embryos fail to form a mature epiblast and die around time of implantation. Conditional deletion targeted specifically to chondrocytes lead to reduced cell proliferation, dwarfism, and shortened limbs	3	0.00526	0.00204	0.00665	0.0052	0.00498	0.0048	5	0.2	0.0351
INHIBITOR2	Serpinb2	P12388	Inhibitor	MGI:97609	affect hematopoietic, immune	2	0.20564	unknown	unknown	0.21526	0.23611	0.219	3	0	0.0042
INTEGRIN	Itgb1	P09055	CellAdhesion	MGI:96610	Homozygous targeted null mutants die at or soon after implantation. Tissue-specific knockouts exhibit skin blisters, hair-loss, brain and heart defects, and impaired immune responses, wound healing, and hematopoietic stem cell migration, respectively	3	0.06811	0.04409	0.04587	0.08259	0.05807	0.0597	10	0	0.1866
IP3R	Itpr1	P11881	Channel	MGI:96623	Most homozygotes for a targeted null mutation die in utero, while survivors exhibit severe ataxia, seizures, and lethality by weaning age. Homozygotes for a spontaneous mutation exhibit a postnatal phenotype similar to that of knockout mutants	3	0.01062	0.00961	0.03035	0.01125	0.0095	0.0143	9	0.083333	0.0359
IP6K2	Plcb1	Q9Z1B3	Kinase	MGI:97613	Homozygotes for a targeted null mutation exhibit spontaneous seizures and high mortality around 3 weeks of age. Mutant males show exhibit sperm with a reduced acrosome reaction rate and fertilizing capacity in vitro and decreased fertility in vivo	2	0.02266	0.02292	0.02323	0.03233	unknown	0.0253	1	0	0
IQGAP	Iqgap1	Q9JKF1	GAP	MGI:1352757	abnormal gastric mucosa morphology;disorderly structure of the stomach epithelium ;anomaly of the surface epithelium of the stomach, which is made up of several different cell types	2	0.03931	0.03967	0.03506	0.01537	0.03782	0.0334	7	0.047619	0.0146
IR	insr	P15208	Receptor	MGI:96575	abnormal liver morphology;abnormal glucose homeostasis	2	0.08063	0.07964	0.1037	0.0699	0.08597	0.084	5	0	0.0356
IRS1	Irs1	P35569	Adapter	MGI:99454	Homozygotes for targeted null mutations exhibit 50 percent reductions in body weights at birth and at 4 months of age, impaired glucose tolerance, and mild insulin and IGF-1 resistance;lethality-embryonic/perinatal	3	0.08279	0.05822	0.06639	0.08315	0.12619	0.0833	13	0.064103	0.0991
IRS2	IRS2_MOUSE	O08648	Adapter	MGI:109334	abnormal ovarian follicles;decreased circulating estradiol level;small pituitary gland;polyphagia;obese	2	unknown	unknown	unknown	unknown	unknown	unknown	3	0	0.0135
ITSN1	Itsn1	Q9Z0R4	Adapter	MGI:1338069	Homozygous disruption of this locus is embryonic lethal.	3	0.0483	0.04756	0.08514	unknown	0.00103	0.0455	8	0.107143	0.0026
ITSN2	Sh3d1B	Q9Z0R6	Adapter	MGI:1338049	unknown	0	0.08403	0.0916	0.14001	0.0956	0.08943	0.1001	1	0	0
JAK	Jak2	Q62120	Kinase	MGI:96629	Homozygotes for null mutations die during midgestation due to a failure of erythropoieses. A conditional mutation that deletes the function of this gene in mammary tissue resulted in lactation deficiency due to impaired alveologenesis	3	0.05993	0.0523	0.04973	0.08081	0.06283	0.0611	2	0	0.0067
JIP	Mapk8ip	Q9WVI9	Adapter	MGI:1309464	Homozygous mutation of this gene results in a decreased susceptibility to ischemic brain injury	2	0.04629	0.07111	0.03159	0.04466	0.04678	0.0481	13	0.025641	0.0851
JNK	Mapk8	Q91Y86	Kinase	MGI:1346861	Defective T cell differentiation in the absence of Jnk1	2	0.01546	0.01348	0.01606	0.0122	0.04638	0.0207	16	0.041667	0.0485
JUNB	Junb	P09450	TF	MGI:96647	Homozygous null mutants die between embryonic day 8.5-10 due to impaired placental development. Embryos are severely growth retarded, but cell proliferation is normal, reflecting a failure to establish vascular interactions with the maternal circulation	3	0.04605	0.03747	0.03057	unknown	0.04675	0.0402	5	0.4	0.0003
JUND	Jund1	P15066	TF	MGI:96648	Homozygotes show reduced growth, sensitivity to LPS-induced hepatitis, and male infertility due to hormonal imbalance and impaired spermatogenesis. Targeted cells and mice are sensitive to p53-dependent stress and TNF-induced apoptosis, and show aberrant T cell proliferation and Th2 differentiation	2	unknown	unknown	0.05444	unknown	unknown	unknown	5	0.4	0.0003
KALIRIN	Kalrn	P97924	GEF	MGI:2685385	unknown	0	0.00986	0.0056	unknown	0.01308	0.00993	0.0096	2	0	0.0086
KAR	Grik1	Q60934	Channel	MGI:95814	unknown	0	0.02666	0.01986	unknown	unknown	0.0286	0.025	9	0.027778	0.0077
KChIP1	Kcnip1	Q9JJ57	Adapter	MGI:1917607	unknown	0	0.00377	0.01545	0.0151	0.00364	0.00376	0.0083	2	0	0
KChIP2	Kcnip2	Q6DTJ2	Adapter	MGI:2135916	Mice homozygous for disruptions in this gene are susceptible to induced cardiac arrhythmias but are otherwise normal	2	0.05542	0.04842	0.04748	0.03438	0.05704	0.0485	2	0	0.0001
KChIP4	Kcnip4	Q6DTJ3	Adapter	MGI:1933131	unknown	0	0.00464	0.07599	0.07299	0.02069	unknown	0.0436	2	0	0.0001
KINESIN	klc4	Q9DBS5	Cytoskeleton	MGI:1922014	unknown	0	0.04366	0.03853	0.08442	0.04321	0.07119	0.0562	2	0	0.0067
KIR21	Kcnj2	P35561	Channel	MGI:104744	Mice homozygous for a targeted null mutation die within 8-12 hours after birth, displaying cyanosis and respiratory distress, as well as complete cleft of the secondary palate, and loss of K+-mediated vasodilatation in cerebral arteries	3	0.01017	0.00725	unknown	0.01015	0.01039	0.0095	3	0.333333	0.0001
KIR23	Kcnj4	P52189	Channel	MGI:104743	unknown	0	0.00879	unknown	unknown	0.01039	unknown	0.0096	3	0	0.0001
KIR41	Kcnj10	Q9JM63	Channel	MGI:1194504	Homozygous mutant mice show increased input resistance and high depolarization of retinal Muller cells, loss of the endocochlear potential, motor coordination deficits and hindlimb paralysis, and a hypomyelination and spongiform vacuolation in the spinal cord associated with severe axonal pathology	2	0.00659	0.0045	0.01019	0.00655	unknown	0.007	2	0	0
KOPR	Oprk1	P33534	Receptor	MGI:97439	abnormal locomotor activity;abnormal pain threshold;response to addictive substance;reduced salivation;increased litter size;abnormal pain threshold;reduced salivation	0	0.03866	0.04839	0.0252	0.02748	0.03669	0.0353	4	0	0.0072
KSR	Plekha4	Q8VC98	Kinase	MGI:1916467	unknown	0	0.13013	0.15157	0.11482	0.11167	0.11423	0.1245	4	0.5	0.0016
KV11	Kcna1	P16388	Channel	MGI:96654	Various mutations at this allele have diverse affects including behavioral abnormalities, megencephaly, and in one case, embryonic lethality	3	0.0171	0.01772	0.0253	0.01591	0.01787	0.0188	3	0.333333	0
KV12	Kcna2	P15386	Channel	MGI:96659	unknown	0	0.00933	0.00625	0.00716	unknown	0.0062	0.0072	3	0	0
KV14	Kcna4	Q61423	Channel	MGI:96661	affect behavior, nervous system	2	0.01798	0.04119	0.02463	0.03708	unknown	0.0302	1	0	0
KV41	Kcnd1	Q03719	Channel	MGI:96671	unknown	0	0.03673	0.02726	0.03658	0.04458	0.03643	0.0363	3	0	0.0016
KV42	Kcnd2	Q9Z0V2	Channel	MGI:102663	unknown	0	0.00729	0.01691	unknown	0.00743	0.0036	0.0088	7	0	0.0001
KV43	Kcnd3	Q9Z0V1	Channel	MGI:1928743	unknown	0	0.0041	0.00169	unknown	0.0038	0.00516	0.0037	2	0	0
L1	L1cam	P11627	CellAdhesion	MGI:96721	Homozygous null mutants have reduced size, lessened sensitivity to touch and pain, weakness and incoordination of hind-legs, reduced corticospinal tract, impaired guidance of retinal and corticospinal axons, and in some cases, enlarged lateral ventricles. A hypomorphic line shows background effects	2	0.09193	0.06149	0.08186	0.10264	0.09103	0.0858	4	0	0
LAMINA	Lmnb1	P14733	Cytoskeleton	MGI:96795	Homozygous null mice display neonatal lethality with respiratory distress, abnormal lung, craniofacial, and skeletal morphology, impaired ossification, reduced embryo size, impaired cellular proliferation and differentiation, and abnormal nuclear morphology	3	0.02228	0.01428	0.01567	0.02814	0.02569	0.0212	1	0	0
LARG	Arhgef12	Q8R4H2	GEF	MGI:1916882	unknown	0	0.16797	0.16326	0.1273	0.13876	0.17115	0.1537	2	0	0
LCK	Lck	P08103	Kinase	MGI:96756	Homozygotes for a targeted null mutation exhibit thymic atrophy with severely reduced numbers of double-positive thymocytes, very few peripheral T cells, and no mature single-positive thymocytes	2	0.02334	0.03002	0.03383	0.02513	0.01905	0.0263	6	0.066667	0.0085
LEF	Lef1	P27782	TF	MGI:96770	Homozygotes for targeted null mutations lack teeth, mammary glands, hair, dentate gyrus granule cells, and submucosal glands, and die postnatally. Mutants' pro-B cells exhibit defects in proliferation and survival	3	0.02705	0.02729	0.18254	0.02068	0.02328	0.0562	3	0.333333	0.0243
LIMK	Limk1	P53668	Kinase	MGI:104572	Mice homozygous for disruptions in this gene display an abnormal actin cytoskeleton in neurons of the central nervous system and structural abnormalities of the dendritic spines. Long term potentiation is altered and behavioral anomalies are seen.	2	0.02539	0.0564	unknown	0.01676	0.02277	0.0303	3	0	0.0003
LRP	Lrp1	P00755	Receptor	MGI:96828	embryonic lethality	3	0.01152	0.02176	0.02023	0.00753	0.01045	0.0143	2	1	0
LTYPECA	unknown	Q13936	Channel	unknown	unknown	0	unknown	unknown	unknown	unknown	unknown	unknown	12	0.136364	0.0604
LYN	Lyn	P08103	Kinase	MGI:96892	Homozygotes for targeted null mutations exhibit splenomegaly, reduced numbers of peripheral B cells, impaired immune responses, IgM hyperglobulinemia, autoimmunity with glomerulonephritis, and monocyte/macrophage tumors	2	0.02918	0.02035	0.01784	0.02135	0.02679	0.0231	4	0.333333	0.0039
M1R	Chrm1	P12657	Receptor	MGI:88396	Homozygotes for targeted null mutations exhibit resistance to pilocarpine-induced seizures, selective memory deficits, elevated dopaminergic transmission in the striatum, and increased spontaneous and amphetamine-induced locomotion	2	0.00918	0.01593	0.00857	0.00901	unknown	0.0107	5	0.2	0.0112
M2R	Chrm2	Q9ERZ4	Receptor	MGI:88397	Homozygous mutants have slightly decreased body weight (5%) compared to wild type animals and are resistant to the effects of Oxotremorine, such as tremors, salivation, and hypothermia	2	0.03453	0.03243	0.02311	0.03462	0.03414	0.0318	5	0.1	0.0177
M4R	Chrm4	P32211	Receptor	MGI:88399	abnormal locomotor activity;abnormal response/metabolism to xenobitics	2	unknown	0.01774	0.07635	unknown	0.01844	0.0375	4	0	0.0073
MADD	Madd	Q80WM2	Adapter	MGI:2444672	unknown	0	0.04871	0.05504	0.05704	0.06016	0.05705	0.0556	1	0	0
MALS	Lin7a	NA	Adapter	MGI:2135609	Mice homozygous for disruptions in this gene display a normal phenotype	1	0.0065	0.00111	unknown	0.00898	0.00625	0.0057	2	1	0.0002
MAP1A	Mtap1a	Q9QYR6	Cytoskeleton	MGI:1306776	hearing/ear phenotype	2	0.22382	0.21847	0.17057	0.03135	0.21997	0.1728	2	0	0.0015
MAP1B	Mtap1b	P14873	Activator	MGI:1306778	perinatal lethality	3	0.08608	0.07588	0.08352	0.08798	0.09075	0.0848	1	0	0
MAP2	mtap2	P20357	Cytoskeleton	MGI:97175	decreased body weight;abnormal hippocampus morphology;perinatal lethality	3	0.21187	0.18772	0.19676	0.08907	0.20582	0.1782	7	0.190476	0.0049
MAPK	Mapk1	P27703	Kinase	MGI:1346858	Homozygous mutant embryos implant in the uterus, but die shortly thereafter failing to form extraembryonic tissues	3	0.00832	0.0038	0.00493	0.00832	unknown	0.0063	25	0.023333	0.1002
MAPKAPK2	Mapkapk2	P49138	Kinase	MGI:109298	Inactivation of this locus affects the inflammatory response. Homozygous null mice show an increased susceptibility to bacterial infection	2	0.0321	0.01239	0.01493	0.03187	0.05676	0.0296	2	0	0
MARCKS	marcks	P26645	Adapter	MGI:96907	Homozygous null mutants exhibit perinatal lethality, absence of the corpus callosum and other forebrain commisures, neuronal ectopia, and defects of cortical and retinal lamination. About one-fourth of fetuses are exencephalic	3	unknown	unknown	0.11773	unknown	0.12569	0.1217	4	0	0.0001
MBP	Mbp	P04370	Cytoskeleton	MGI:96925	abnormal myelination;abnormal oligodendrocyte morphology;abnormal CNS synaptic transmission	2	0.19144	0.28166	0.08837	0.15026	0.18491	0.1793	1	0	0
MDM2	Mdm4	O35618	Ubiquitinase	MGI:107934	embryonic lethality	3	0.19209	0.17056	0.22515	0.19487	0.19538	0.1956	1	0	0
MEF2	Mef2a	O55087	TF	MGI:99532	Inactivation of this gene results in cardiac sudden death. Mice dying in the early postnatal period exhibit ventricular dilation, while mice dying in adulthood show a reduced number of mitochondria in the heart	3	0.12813	0.03747	0.13417	0.14022	0.17815	0.1236	4	0	0.0589
MEK1	Map2k1	Q8BPM2	Kinase	MGI:1346866	pathological death of cells or a portion of a tissue or organ; usually due to irreversible damage;abnormal angiogenesis;abnormal placental labyrinth	3	0.0089	0.01254	unknown	0.00891	0.01036	0.0102	6	0.2	0.1457
MEK2	Map3k2	Q61083	Kinase	MGI:1346873	Mice homozygous for disruptions in this gene are grossly normal and fertile	1	0.11052	0.05504	0.12307	0.10941	0.19227	0.1181	2	0	0
MEK3	Map2k3	Q8BPM2	Kinase	MGI:1346868	Mice homozygous for disruptions in this gene are viable and fertile but display abnormalities in cytokine production	2	0.01904	0.01874	0.03656	0.01801	0.01693	0.0219	4	0	0.0077
MEK4	Map2k4	P47809	Kinase	MGI:1346869	Homozygotes for targeted null mutations exhibit abnormal liver development with a deficiency of parenchymal hepatocytes, severe anemia, and lethality before embryonic day 14.0	3	0.04208	0.00921	0.02637	0.04199	0.04195	0.0323	4	0.166667	0
MEK5	Map2k5	Q62862	Kinase	MGI:1346345	Homozygous mutants die at E10.5 and exhibit abnormal cardiac development and a decrease in proliferation and an increase in apoptosis in the heart, head, and dorsal regions of the embryo	3	0.03168	0.03423	0.02121	0.02677	0.05509	0.0338	2	0	0
MEK6	Map2k6	Q8N4C8	Kinase	MGI:1346870	Homozygous null mice are viable and show no gross morphological abnormalities, though the deletion of double-positve thymocytes is impaired	1	0.02331	0.03515	0.01653	0.02301	0.02293	0.0242	2	0	0
MEK7	Map2k7	P47809	Kinase	MGI:1346871	Mice homozygous for disruptions in this gene die during embryogenesis	3	0.00789	0.00729	unknown	0.00258	0.02479	0.0106	2	2	0.0001
MEKK1	Map3k1	P53349	Kinase	MGI:1346872	MEK kinase 1 gene disruption alters cell migration and c-Jun NH2-terminal kinase regulation but does not cause a measurable defect in NF-kappa B activation	2	0.09388	0.09533	0.1216	unknown	0.09877	0.1024	6	0.133333	0.0169
MEKK2	Map3k2	Q61083	Kinase	MGI:1346873	Mice homozygous for disruptions in this gene are grossly normal and fertile	1	0.11052	0.05504	0.12307	0.10941	0.19227	0.1181	1	0	0
MEKK3	Map3k3	Q61084	Kinase	MGI:1346874	Mice homozygous for disruptions in this gene die as embryos before E11.5. vascular remodeling does not take place normally	3	0.04073	0.02987	0.02974	0.06304	0.04538	0.0418	1	0	0
MEKK4	Map3k4	NA	Kinase	MGI:1346875	Homozygous null mice display partial perinatal lethality and survivors are smaller but otherwise appear normal. Mice homozygous for a kinase inactive allele display partial perinatal lethality, variable severity of neural tube defects, and survivors display spina bifida and male infertility	2	0.07861	0.01806	0.08419	0.04291	0.07539	0.0598	3	0	0
MERLIN	Nf2	P46662	Adapter	MGI:97307	Homozygous targeted null mutants lack extraembryonic ectoderm, do not initiate gastrulation and die by embryonic day 7. Heterozygotes develop malignant tumors, especially osteosarcomas. Conditional Schwann cell knockouts resemble neurofibromatosis type 2	3	0.01452	0.01578	0.02111	0.0134	0.0165	0.0163	1	0	0
MGLUR1	Grm1	P97772	Receptor	MGI:1351338	Homozygotes for null mutations exhibit reduced motor coordination, deficiencies in spatial learning, and impairments in hippocampal mossy fiber long-term potentiation and cerebellar long-term depression. Homozygotes for a knock-in allele display abnormal Purkinje cell physiology but normal behavior	2	0.04169	0.04444	0.06009	0.04864	0.0451	0.048	7	0	0.0101
MGLUR5	Grm5	P97772	Receptor	MGI:1351342	Homozygous null mice have reduced corticostriatal long term potentiation, do not exhibit hyperactivity after cocaine consumption and do not self-administer cocaine	2	0.02953	0.02228	0.07931	0.02085	0.02677	0.0357	3	0	0
MGLUR7	Grm7	P35400	Receptor	MGI:1351344	abnormal fear/anxiety-related behavior;seizures	2	0.00974	0.00108	0.00541	0.0123	0.00793	0.0073	11	0.018182	0.0157
MINT	Apba1	P98084	Vesicle	MGI:1860297	Animals carrying a homozygous mutation of this gene have reduced body size	2	0.04984	0.02112	0.0455	0.04806	0.06053	0.045	2	0	0.0118
MITF	Mitf	Q08874	TF	MGI:104554	Mutations at this locus affect development of melanocytes, mast cells, osteoclasts and pigmented epithelium. Mutants variably display lack of pigment in coat and eye, microphthalmia, hearing loss, bone resorption anomalies, mast cell deficiency and lethality	3	0.06499	0.11636	0.13269	0.0687	0.06253	0.0891	2	0	0.0538
MKP1	Dusp1	P28563	Phosphatase	MGI:105120	Homozygous mutant mice were viable, fertile, and showed no apparent morphological defects	1	0.02439	0.02858	0.03052	0.02456	0.02618	0.0268	3	0	0
MKP2	Dusp4	Q62767	Phosphatase	MGI:2442191	unknown	0	0.01312	0.01171	unknown	0.0118	0.00943	0.0115	2	0	0
MKP5	Dusp10	Q9ESS0	Phosphatase	MGI:1927070	abnormal adaptive immunity;abnormal TNF physiology;decreased T cell proliferation	2	0.04663	0.04834	0.05127	0.02265	0.05247	0.0443	2	0	0
MLCK	Mylk	Q8VDF3	Kinase	MGI:894806	Mice that lack the isoform abundant in endothelial cells and retain the isoform that is predominant in smooth muscle show a reduced susceptibility to acute lung injury	2	0.13684	0.14452	0.17815	0.13855	0.12899	0.1454	3	0	0
MLK3	Map3k11	Q60700	Kinase	MGI:1346880	Mice homozygous for disruptions of this gene display an essentially normal phenotype	1	0.04019	0.06259	0.04756	0.03773	0.04174	0.046	5	0.1	0.0132
MNK1	Mknk1	Q99KF0	Kinase	MGI:894316	Homozygous null mice are viable and fertile with no gross abnormalities	1	0.06568	0.07064	0.07082	0.06385	0.06041	0.0663	4	0.166667	0.0036
MOPR	Oprm	P42866	Receptor	MGI:97441	Homozygotes for targeted null mutations exhibit loss of behavioral and gastrointestinal morphine responses, impaired spatial memory, heightened nociception, reduced locomotor activity, increased hematopoietic proliferation, and decreased male fertility	2	0.05287	0.04178	0.05022	0.06367	0.04635	0.051	6	0.066667	0.0145
MP1	Map2k1ip1	O88653	Adapter	MGI:1929467	unknown	0	0.02752	0.03228	0.03266	0.02662	0.0284	0.0295	2	1	0
MSK1	Rps6ka5	Q8C050	Kinase	MGI:1920336	The knockout of both MSK1 and MSK2 resulted in a 50% reduction in c-fos and junB gene transcription in response to anisomycin or UV-C radiation but only a small reduction in response to tetradecanoyl phorbol acetate or epidermal growth factor in fibroblasts.	2	0.02922	0.07984	0.0911	0.02953	0.036	0.0531	3	0	0.0114
MST3	Stk25	Q9Z2W1	Adapter	MGI:1891699	unknown	0	0.00646	0.01018	unknown	0.00829	0.00665	0.0079	1	0	0
MTOR	Frap1	Q9JLN9	Kinase	MGI:1928394	abnormal cell proliferation;inability to differentiate and invaginate the primary germ layer;embryonic lethality before somite formation	3	0.01133	0.0105	0.01325	0.01117	0.0142	0.0121	5	0.1	0.0049
MUNC13	Unc13a	Q9Z1N9	Vesicle	MGI:1342278	Homozygous mutant mice are grossly phenotypically normal. Mice older than 12 months will exhibit sporadic seizures	2	0.06325	0.03151	0.05556	0.04775	0.07953	0.0555	4	0	0.002
MUNC18	Stxbp1	P61765	Vesicle	MGI:107363	neonatal lethality;death of animal within one day after birth	3	0.01035	0.01293	0.00113	0.00254	0.01037	0.0075	4	0.166667	0.0119
MUPP1	Mpdz	O55164	Adapter	MGI:1343489	unknown	0	0.15051	0.1571	0.14342	0.16812	0.14585	0.153	2	1	0
MUSK	Musk	Q9Z139	Kinase	MGI:1347520	Homozygotes for a targeted null mutation lack neuromuscular synapses and spontaneous movement, and die at birth of respiratory failure	3	0.0299	0.01774	0.01698	unknown	0.03086	0.0239	1	0	0
MUSKELIN	Mkln1	O89050	Adapter	MGI:1351638	unknown	0	0.0189	0.01726	0.15996	0.01905	0.0214	0.0473	1	0	0
MYOSIN	Myo18a	Q9JMH9	Cytoskeleton	MGI:2667185	unknown	0	0.03638	0.03797	0.03387	0.03649	0.03578	0.0361	3	0	0
MYOSINV	Myrip	Q8K3I4	Cytoskeleton	MGI:2384407	unknown	0	0.17005	0.13562	0.1888	0.17472	0.17712	0.1693	2	1	0.0001
MYPT1	Ppp1r12a	Q9DBR7	Phosphatase	MGI:1309528	Homozygous null mice die before E7.5	3	0.06518	0.06847	0.06054	0.07876	0.06525	0.0676	3	0	0
MYPT2	Ppp1r12b	Q8BG95	Phosphatase	MGI:1916417	unknown	0	0.14003	0.11599	unknown	0.1099	unknown	0.122	3	0	0
N41	Epb4.1	P48193	Adapter	MGI:95401	Homozygotes for a targeted null mutation exhibit moderate hemolytic anemia, erythrocytic abnormalities including aberrant morphology, reduced membrane stability, and lowered expression of spectrin and ankyrin	2	0.09463	0.07499	0.05356	0.0894	0.11096	0.0847	5	0.2	0.0013
NAIP	Birc1a	Q9QWK5	Inhibitor	MGI:1298223	Mice homozygous for disruptions in this gene display a normal phenotype	1	0.43856	unknown	0.41372	0.45925	0.44666	0.4395	4	0.333333	0.0205
NAKED	Unc13a	O88706	Antagonist	MGI:97277	Mutations in this gene affect hair growth and viability	2	unknown	unknown	unknown	unknown	unknown	unknown	1	0	0
NCADHERIN	Cdh4	P39038	CellAdhesion	MGI:99218	Homozygous mutation of this gene results in dilation of the proximal renal tubules and extensive vacuolization of tubule epithelium. Uretic bud epithelium appear disorganized and exhibit increased apoptosis at E15.5	2	unknown	unknown	unknown	unknown	unknown	unknown	2	0	0
NCK	Nck1	Q60631	Adapter	MGI:109601	cellular phenotype;lethality-embryonic/perinatal;normal phenotype;nervous system phenotype;embryogenesis phenotype	3	0.01378	0.01375	0.01466	0.01325	0.01249	0.0136	6	0.133333	0.0389
NCS1	Freq	Q8BNY6	Adapter	MGI:109166	unknown	0	0.00098	0.00096	0.00102	unknown	0.00099	0.001	1	0	0
NEURABIN	Ppp1r9a	Q99NH2	Adapter	MGI:2442401	unknown	0	0.07816	0.06948	0.10813	0.04825	0.02924	0.0667	1	0	0
NEUREXIN	Nrxn1	O54991	CellAdhesion	MGI:1096391	perinatal lethality;physical difficulty or inability to breathe(function with others)	3	0.034895	0.04773	0.05419	0.00896	unknown	0.0364	2	1	0
NEUROFIBROMIN	Nf1	Q04690	GAP	MGI:97306	Homozygous embryos die by day 14.5 with enlarged head and chest, pale liver, microphthalmia, cardiac defects and delayed organ development. Heterozygotes have elevated astrocyte number, predisposition to multiple tumor types and learning/memory deficits.	3	0.02187	0.02137	0.03664	0.00942	0.04451	0.0268	1	0	0
NEUROGRANIN	Nrgn	P60761	Inhibitor	MGI:1927184	Homozygotes for a targeted null mutation exhibit impaired spatial learning and altered hippocampal short- and long-term plasticity. Heterozygotes show milder effects	2	0.04154	0.04765	0.01799	0.04154	0.03342	0.0364	2	0	0.0198
NEUROLIGIN	Nlgn1	Q99K10	CellAdhesion	MGI:2179435	unknown	0	0.05545	0.08998	0.0184	0.05538	0.06077	0.056	4	0.166667	0.0001
NFAT	Nfatc1	O88942	TF	MGI:102469	Homozygous null mutation of this gene results in progressive renal atrophy and disruption of osmoprotective gene expression	2	0.053	0.07884	unknown	unknown	0.04648	0.0594	7	0.047619	0.0684
NFH	Nef3	P08553	Cytoskeleton	MGI:97314	abnormal motor neuron morphology;abnormal sensory neuron morphology	2	0.06461	0.01281	0.05812	unknown	0.06475	0.0501	3	0	0
NFKB	Nfkb1	P25799	TF	MGI:97312	postnatal lethality;embryonic lethality;neonatal lethality;abnormal Peyer's patches morphology	3	0.12978	0.11103	0.08166	0.12473	0.1265	0.1147	4	0.166667	0.0047
NFM	Nef3	P08553	Cytoskeleton	MGI:97314	abnormal motor neuron morphology;abnormal sensory neuron morphology	2	0.06461	0.01281	0.05812	unknown	0.06475	0.0501	1	0	0
NHERF	Slc9a3r1	P70441	Adapter	MGI:1349482	For one allele homozygous null mice exhibit renal phosphate wasting, reduced fertility and high female mortality rate at birth and postnatally. For a second allele homozygous null mice exhibit hypophosphatemia, increased intestinal goblet cell numbers and abnormal intestinal epithelial cells	2	0.07555	0.14062	0.07092	0.07675	0.07497	0.0878	3	0	0
NIK	Map3k14	Q9WUL6	Kinase	MGI:1858204	Homozygotes for a spontaneous mutation exhibit deficiencies in cellular and humoral immunity, susceptibility to infections, absence of lymph nodes and Peyer's patches, failure of isotype switching, and inflammation of exocrine organs	2	0.13836	0.09664	0.12101	0.10021	0.14001	0.1192	6	0.066667	0.032
NMDAR	Grin1	P35436	Receptor	MGI:95819	Null mutants fail to suckle, lack whisker patterns in brain cortex, are ataxic and die neonatally of respiratory failure. Hypomorph mutants are viable with behavioral abnormalities such as hyperactivity, stereotypy and impaired social/sexual interactions	3	0.00547	0.00451	0.00888	0.006575	0.00658	0.0064	30	0.075862	0.1886
NOPR	Oprl	P35377	Receptor	MGI:97440	no phenotype detected	1	0.02779	unknown	0.02026	unknown	unknown	0.024	4	0	0.0071
NOS	Nos2	Q9Z0J4	Synthase	MGI:97360	Homozygous hypomorphic mice exhibit enlarged stomachs, abnormal pyloric and lower esophageal sphincters, age-related cardiac hypertrophy, altered alcohol consumption and responses, decreased ovulation and reduced REM sleep. Homozygous null mice display increased neurogenesis in the adult brain	2	0.03811	0.05113	0.0398	0.04094	0.0352	0.041	11	0.072727	0.0012
NRCAM	NRCA_MOUSE	Q810U4	CellAdhesion	MGI:2442157	unknown	0	0.07653	0.13593	0.07098	0.07104	0.0837	0.0876	1	0	0
NTYPECA	Cacna1a	P97445	Channel	MGI:109482	Homozygotes for different mutant alleles are characterized by variably severe wobbly gait beginning prior to weaning, ataxia, episodic dyskinesia, cerebellar atrophy, and absence epilepsy	2	0.11701	0.12077	0.10568	0.07768	0.10732	0.1057	7	0.285714	0.0581
Nup214	Nup214	NA	Cytoskeleton	MGI:1095411	Embryos homozygous for a null mutation die between 4.0 and 4.5 dpc, following depletion of maternally-derived gene product. In vitro, cultured 3.5-dpc mutant embryos arrest in the G2 phase, and show blastocoel contraction with defects in NLS-mediated protein import and polyadenylated RNA export	3	0.27787	0.25004	0.21051	0.36555	0.29369	0.2795	1	0	0
NWASP	Pik3ca	P42337	Activator	MGI:1206581	embryonic lethality during organogenesis;hemorrhage;decreased cell proliferation	3	0.01131	0.00889	0.00873	0.01797	0.0111	0.0116	7	0.095238	0.0238
P1433	Ywhah	P11576	Adapter	MGI:109194	unknown	0	0.00992	0.00113	0.00104	0.00913	unknown	0.0053	14	0.054945	0.0134
P38	Mapk14	P47811	Kinase	MGI:1346865	Mice homozygous for various null mutations are embryonic to perinatal lethal showing multiple organ system defects	3	0.03933	0.03629	0.00418	0.00441	0.00768	0.0184	17	0.014706	0.0572
P53	Trp53	P70399	TF	MGI:98834	death after 3 weeks of age, but before normal life span;increased tumor incidence	3	0.22863	0.19749	0.19039	0.23517	0.21408	0.2132	10	0.044444	0.0433
P75NTR	Ngfr	Q9Z0W1	Receptor	MGI:97323	Homozygotes for targeted mutations exhibit increased perinatal lethality, skin abnormalities, growth retardation, reduced sensory nerve innervation, elevated pain threshold, ataxia, reduced sciatic nerve diameter, and blood vessel abnormalities;lethality-embryonic/perinatal	3	0.04551	0.06393	0.06182	0.04708	0.04737	0.0531	6	0	0.0006
PABP	Pabpc1	P29341	Adapter	MGI:1349722	unknown	0	0.00672	0.00898	0.00523	0.00506	0.0067	0.0065	2	1	0
PAC1	Dusp2	Q05922	Phosphatase	MGI:101911	unknown	0	0.06975	unknown	0.05943	0.12891	unknown	0.086	2	0	0
PAFR	Ptafr	Q62035	Receptor	MGI:106066	abnormal blood-brain barrier;abnormal vascular endothelial cell physiology	2	0.12536	0.13084	unknown	0.1236	0.12891	0.1272	5	0	0.0266
PAK	Pak1	O88643	Kinase	MGI:1339975	unknown	0	0.07227	0.20811	unknown	0.01225	0.01833	0.0777	10	0.066667	0.0484
PAR1	F2r	P30558	Adapter	MGI:101802	Targeted mutations of this locus result in increased midgestational lethality, with up to ~50% of mutants surviving to adulthood. Gene deficiency does not affect thrombin signaling in mouse platelets but markedly attenuates thrombin signaling in mouse microvascular endothelial cells	2	0.12443	0.13348	0.15446	0.12519	0.1253	0.1326	1	0	0
PAR2	F2r	P30558	Receptor	MGI:101802	Targeted mutations of this locus result in increased midgestational lethality, with up to ~50% of mutants surviving to adulthood. Gene deficiency does not affect thrombin signaling in mouse platelets but markedly attenuates thrombin signaling in mouse microvascular endothelial cells	2	0.12443	0.13348	0.15446	0.12519	0.1253	0.1326	4	0	0
PARP	Adprt1	P11103	Polymerase	MGI:1340806	Mice homozygous for targeted mutations that inactivate the gene are grossly phenotypically normal. Depending on the allele, homozygotes may display epidermal hyperplasia, obesity, extreme sensitivity to radiation and alkylating agents	2	0.04904	0.04939	0.06757	0.05171	0.0478	0.0531	1	0	0
PAXILLIN	pxn	Q8CI51	Adapter	MGI:108295	Homozygous mutant mice die at E9.5 with defects in the amnion, allantois, and headfold structures, as well as impaired growth, and abnormal heart and somite development; mutant fibroblasts show aberrant fibronectin-regulated focal adhesion dynamics, and disorganized membrane cytoskeletal structures	3	0.1175	0.05762	0.02971	0.06511	0.07242	0.0685	6	0.133333	0.0136
PCAF	Gcn5l2	Q9JHD2	TF	MGI:1343101	Homozygotes for targeted null mutations exhibit poorly developed yolk sac blood vessels, retarded growth, absence of dorsal mesoderm lineages, failure to form somites, and lethality between wmbryonic days 9.5-11.5	3	0.01662	0.00866	unknown	0.0086	0.01406	0.012	1	0	0.0575
PDE1A	Pde1a	Q61481	PDE	MGI:1201792	unknown	0	0.06694	0.07227	0.06806	0.0719	0.07216	0.0703	2	0	0.0045
PDE1B	Pde1b	Q01064	PDE	MGI:97523	increased coping response;enhanced ability to respond productively to a stressful situation	2	0.04845	0.04546	0.02186	0.04611	0.04175	0.0407	2	0	0.0045
PDE1C	Pde1c	Q64338	PDE	MGI:108413	unknown	0	0.04566	0.04584	0.05347	0.05703	0.05509	0.0514	2	0	0.0045
PDE2A	Pde2a	Q922S4	PDE	MGI:2446107	unknown	0	0.04934	0.08838	0.05116	unknown	0.06051	0.0623	2	0	0.0078
PDE3A	Pde3a	Q9Z0X4	PDE	MGI:1860764	Homozygous null mice display female infertility with oocyte arrest	2	0.154	0.10932	0.095	0.152	0.1516	0.1324	3	0.333333	0.007
PDE3B	Pde3b	Q61409	PDE	MGI:1333863	unknown	0	0.24001	0.17296	0.21944	0.164685	0.24811	0.209	3	0.333333	0.0047
PDE4A	Pde4a	O89084	PDE	MGI:99558	unknown	0	0.0921	0.10581	0.09269	0.057195	unknown	0.0869	1	0	0
PDE4B	Pde4b	P14646	PDE	MGI:99557	Mice homozygous for disruptions in this gene produce significantly less TNF-alpha in response to lipopolysaccharide stimulation	2	0.03156	0.0337	0.02428	0.03307	0.03197	0.0309	1	0	0
PDE4C	Pde4c	P14644	PDE	MGI:99556	unknown	0	0.08794	unknown	unknown	unknown	unknown	unknown	1	0	0
PDE4D	Pde4d	Q01063	PDE	MGI:99555	Homozygotes for targeted null mutations exhibit delayed growth, female infertility associated with impaired ovulation, and reduced postnatal viability	2	0.01525	0.04228	0.01158	0.00891	0.01648	0.0189	3	0.333333	0.0002
PDE5A	Pde5a	Q8CG03	PDE	MGI:2651499	unknown	0	0.07144	0.07158	0.09697	0.07072	0.0612	0.0744	3	0.333333	0.0001
PDGFR	Pdgfrb	P05622	Receptor	MGI:97531	Homozygous null mutants die perinatally with internal bleeding, thrombocytopenia, anemia and kidney defects. A frameshift mutation results in neonatal lethals with edema and hemorrhaging; several point mutations show cardiovascular abnormalities	3	0.09289	0.08721	0.09182	0.03913	0.09289	0.0808	5	0	0.0333
PDI	Padi1	Q9Z185	Chaperone	MGI:1338893	unknown	0	0.11979	unknown	unknown	0.10943	unknown	0.1146	1	0	0
PDK1	Pdpk1	Q9Z2A0	Kinase	MGI:1338068	Homozygous mutant mice exhibit embryogenesis defects, impaired forebrain development, and die by mid gestation. Cardiac muscle-specific conditional mutants exhibit thin ventricular walls and die of heart failure	3	0.04948	0.05957	unknown	0.03347	0.04449	0.0468	5	0.2	0.012
PDZGEF	Rapgef2	Q8CHG7	GEF	MGI:2659071	unknown	0	0.04413	0.03781	0.0447	0.04469	0.04063	0.0424	2	0	0
PERK	Eif2ak3	Q9Z2B5	Kinase	MGI:1341830	Homozygous mutant mice develop exocrine pancreatic insufficiency and progressive diabetes mellitus. They are growth retarded, hyperglycemic, exhibit increased cell death in the pancreas, have decreased numbers of pancreatic beta cells and about half die before weaning	2	0.08258	0.07368	0.09016	0.08247	0.09011	0.0838	1	0	0
pGC	Gucy1a3	Q9ERL9	Cyclase	MGI:1926562	unknown	0	0.06892	0.06191	0.07926	0.1301	0.07011	0.0821	3	0	0.0191
PHAP	Anp32a	O35381	Activator	MGI:108447	Homozygous mutant mice are viable, fertile, behaviorally normal, and show no defects of the central nervous system	1	0.07746	0.06748	0.06462	0.07746	unknown	0.0718	1	0	0
PHAS	Eif4ebp2	P70445	Inhibitor	MGI:109198	abnormal long term potentiation; abnormal conditional behavior; abnormal spatial learing	2	0.06199	0.07497	0.03804	0.06555	0.06555	0.0612	2	0	0.0005
PHOSPHOLAMBAN	Pln	P61014	Pump	MGI:97622	Homozygotes for a targeted null mutation exhibit enhanced myocardial function without altered heart rate, but do not respond to the beta-agonist isoproterenol. Mutants are overtly normal and fertile.	2	0.01328	0.01379	0.01583	0.02616	0.00094	0.014	2	0	0.0157
PI3K	Pik3ca	P42337	Kinase	MGI:1206581	embryonic lethality during organogenesis;hemorrhage;decreased cell proliferation	3	0.01131	0.00889	0.00873	0.01797	0.0111	0.0116	15	0.057143	0.2436
PICCOLO	Rims2	Q9EQZ7	Adapter	MGI:2152972	unknown	0	0.09357	0.01372	0.1603	0.06343	0.09442	0.0851	1	0	0
PICK1	pick1	Q62083	Adapter	MGI:894645	impaired synaptic plasticity	2	0.00218	0.00157	0.0015	0.00733	unknown	0.0031	5	0.3	0.0006
PIN1	Pin1	Q9QUR7	TF	MGI:1346036	Homozygotes exhibit cell-proliferation abnormalities, including a late-developing reduction in body weight and progressive testicular and retinal atrophies. Mutant females fail to undergo mammary epithelial duct expansion associated with pregnancy	2	0.02452	0.03246	0.03308	0.02427	0.03003	0.0289	3	0.333333	0
PIP5K	Pip5k2b	Q80XI4	Kinase	MGI:1934234	Mice homozygous for disruptions in this gene are smallerthan normal with less body fat and an increased sensitivity to insulin;lethality-embryonic/perinatal	3	0.00743	0.00474	0.00379	0.00723	0.00758	0.0062	3	0.333333	0.0142
PKA	Prkaca	P05132	Kinase	MGI:97592	Homozygous mutant mice are highly susceptible to perinatal lethality. Surviving mice are runted and while spermatogenesis progresses normally, mature sperm shows impaired motility.	3	0.01493	0.01727	0.01457	0.03451	0.01406	0.0191	51	0.012549	0.1288
PKB	Akt2	Q60823	Kinase	MGI:104874	Homozygotes for targeted null mutations exhibit insulin resistance and elevated plasma triglycerides. In males, the insulin resistance may progress to overt diabetes;lethality-embryonic/perinatal	3	0.01345	0.01803	0.01155	0.01314	0.01083	0.0134	14	0.076923	0.1554
PKC	Prkcc	P05697	Kinase	MGI:97597	Depending upon genetic background, homozygous null mice show mild deficits in spatial learning and contextual conditioning. Genotype-dependent reductions in sensitivity to the effects of ethanol on righting reflex and hypothermia, in neuropathic pain after injury, and in anxiety are also evident	2	unknown	unknown	unknown	unknown	unknown	unknown	50	0.014694	0.3472
PKCE	Prkce	P16054	Kinase	MGI:97599	Homozygotes for a targeted null mutation exhibit reduced ethanol self-administration and are more sensitive to the acute behavioral effects of ethanol and other drugs that activate GABA(A) receptors. Mutants show reduced anxiety and stress hormones	2	0.10224	unknown	unknown	unknown	unknown	unknown	1	0	0
PKCZETA	Prkcz	Q02956	Kinase	MGI:97602	Young, not mature, homozygous null mice have reduced B cell numbers and abnormal secondary lymph organ structure. Young mice have fewer Peyer's patches, poor delineation of B & T cell zones, and fewer follicles of small size. Spleens have less prominent B cell follicles and abnormal marginal zones	2	0.02776	0.04733	0.0469	0.00456	0.03678	0.0327	3	0	0
PKD	Prkcm	Q62101	Kinase	MGI:99879	unknown	0	0.06055	0.09216	0.05339	0.06069	0.06077	0.0655	1	0	0
PKG	Prkg1	Q9Z0Z0	Kinase	MGI:108174	Mutant mice exhibit defects associated with disrupted NO/cGMP signalling, including abnormal smooth muscle function (peristalsis and heart contractility) and penile erectile deficiency. Conditional disruption in the hippocampus results in impaired LTP	2	0.00879	0.01635	0.04558	0.00467	0.0092	0.0169	6	0.066667	0.0135
PKI	Pkia	P27776	Inhibitor	MGI:104747	normal phenotype	1	0.0314	0.03907	0.04009	0.0314	0.03289	0.035	1	0	0
PKN	Pkn1	P70268	Kinase	MGI:108022	unknown	0	0.04554	0.04189	0.04448	0.06685	0.04093	0.0479	1	0	0
PKR	Prokr1	Q9JKL1	Kinase	MGI:1929676	unknown	0	0.07582	unknown	unknown	0.07574	0.0796	0.0771	4	0.166667	0.0068
PLA2	Pla2g1b	Q9Z0Y2	Phospholipase	MGI:101842	Mice homozygous for disruptions in this gene display abnormalities in lipid absorption, increased insulin sensitivity and improved glucose tolerance	2	unknown	0.07926	unknown	unknown	unknown	unknown	4	0.166667	0.0009
PLCBETA	Plcb3	P51432	Phospholipase	MGI:104778	Mice homozygous for one targeted mutation die at E2.5 and exhibit poor embryonic organization and hypocellularity. Mice homozygous for a second targeted mutation survive to adulthood and exhibit an increased antinocieptive response to opioids	3	0.04373	0.04965	0.05647	0.02724	0.03958	0.0433	10	0.022222	0.1013
PLCGAMMA	Plcg1	Q62077	Phospholipase	MGI:97615	Homozygous disruption of Plcg1 results in embryonic lethality at approximately embryonic day (E) 9.0.	3	0.0244	0.02445	0.0146	0.02126	0.02542	0.022	16	0.075	0.1171
PLD	Pld2	P97813	Phospholipase	MGI:892877	unknown	0	0.10547	0.13167	0.10779	0.09868	0.12359	0.1134	3	0	0
PMCA	Atp2b2	Q9R0K7	Pump	MGI:105368	Homozygous mutants exhibit slower growth, balance problems, and deafness, associated with cerebellar abnormalities, an absence of otoconia, and abnormalities of the organ of Corti. Heterozygotes exhibit appreciable age-dependent hearing loss	2	0.00836	0.00479	0.00594	0.01038	0.00913	0.0077	6	0.133333	0.0528
PP1	Ppp1cc	P37139	Phosphatase	MGI:104872	Homozygotes for a targeted null mutation exhibit male infertility due to severely impaired spermiogenesis	2	0.00634	0.00096	0.00092	0.00463	0.0066	0.0039	13	0.051282	0.02
PP2A	Pcsk9	Q80W65	Phosphatase	MGI:2140260	Homozygous null mice exhibit increased clearance of circulating cholesterol and decreased plasma cholesterol levels	2	0.17448	unknown	unknown	0.18081	0.16654	0.1739	18	0.058824	0.0619
PP2C	Ppm1a	P49443	Phosphatase	MGI:99878	unknown	0	0.03182	0.0223	0.02608	0.03232	0.03073	0.0286	1	0	0
PP5	Ppp5c	Q60676	Phosphatase	MGI:102666	Homozygous mutation of this gene results in no obvious phenotype	1	0.0168	0.02045	0.02281	0.01465	0.0912	0.0332	1	0	0
PQCaCh	Cacna1a	P97445	Channel	MGI:109482	Homozygotes for different mutant alleles are characterized by variably severe wobbly gait beginning prior to weaning, ataxia, episodic dyskinesia, cerebellar atrophy, and absence epilepsy	2	0.11701	0.12077	0.10568	0.07768	0.10732	0.1057	7	0.285714	0.0593
PRESENILIN	Psen1	P49769	Protease	MGI:1202717	Homozygotes for targeted null mutations exhibit deformed axial skeletons, reduced Notch signaling, impaired brain growth with a deficiency of neural stem cells, cerebral hemorrhages, inhibited cleavage of amyloid precursor protein, and perinatal death.	2	0.06994	0.08017	0.10707	0.04637	0.06739	0.0742	5	0.2	0.0022
PRK2	Prok2	Q9QXU7	Kinase	MGI:1354178	abnormal olfactory pathway morphology	2	0.09793	unknown	0.11677	0.11795	0.12204	0.1137	1	0	0
PRMT1	Prmt1	Q9JIF0	Methylase	MGI:107846	Embryos homozygous for a null mutation die before E6.5 and exhibit abnormal embryonic tissue morphology	3	0.00157	0.00186	0.00166	0.00102	0.00157	0.0015	1	0	0
PROFILIN	Pfn1	P47757	Cytoskeleton	MGI:97549	Homozygous mice die at early embryonic stages. Some heterozygous mice die either in early embryonic stages or in the perinatal period; animals that survive reach adulthood and are phenotypically normal	3	0.08793	0.09507	0.07172	0.09581	0.08654	0.0874	6	0.133333	0.0045
PSD93	Dlgh3	P70175	Adapter	MGI:1888986	unknown	0	0.01708	0.03184	0.02258	0.00836	0.02957	0.0219	4	0.166667	0.0002
PSD95	Dlgh4	Q62108	Adapter	MGI:1277959	Homozygotes for a targeted null mutation exhibit severely impaired spatial learning, alterations in long-term potentiation and depression, and lack of hyperalgesia responses in a neuropathic pain model	2	0.01	0.03456	0.01323	0.00798	0.00835	0.0148	27	0.025641	0.0681
PTEN	Pten	O08586	Phosphatase	MGI:109583	Homozygous null mutants die by E9.5 with abnormally patterned enlarged brains and defective placentas. Heterozygotes develop a range of neoplasms. Conditional mutants demonstrate effects on basic processes of proliferation, differentiation and apoptosis	3	0.00603	0.00538	0.01147	0.0071	0.00572	0.0071	3	0	0.0175
PTP1B	Ptpn1	P35821	Phosphatase	MGI:97805	Homozygotes for targeted null mutations exhibit greatly reduced adiposity due to reduced fat cell mass, increased basal metabolic rate, mild hypoglycemia and hypoinsulinemia, increased insulin sensitivity, and enhanced sensitivity to leptin	2	0.10559	0.08567	0.08932	0.1048	0.09734	0.0965	1	0	0
PTP1D	Ptpn11	NA	Phosphatase	MGI:99511	Homozygous null mutants exhibit abnormal mesoderm patterning leading to a failure of gastrulation and death by embryonic day 10.5. In heterozygous state the null mutant acts as a dominant enhancer of a mild epidermal growth factor receptor mutation	3	0.00288	0.00594	0.01158	0.00286	0.0041	0.0055	1	0	0.0001
PTPA	Ptpra	P18052	Phosphatase	MGI:97808	Homozygotes for a targeted null mutation exhibit deficits in Morris water maze learning, reduced locomotor activity, and decreased anxiety.	2	unknown	0.08958	0.10978	0.06148	0.06541	0.0816	4	0	0.0486
PYK2	Ptk2b	Q60629	Kinase	MGI:104908	abnormal macrophage physiology;reduced acute inflammation	2	0.03598	0.03594	0.04751	0.03898	0.03513	0.0387	6	0.066667	0.075
RAB3	Rab3a	P05713	GTPase	MGI:97843	Homozygous null mutants show impaired synaptic transmission, insulin secretion and glucose intolerance. This mutation and another chemically induced allele affect circadian period and sleep patterns. Heterozygotes show milder circadian rhythm anomalies	2	0.00342	0.00105	0.00139	0.00342	0.00428	0.0027	5	0.1	0
RABGDI	Gdi1	P50396	Inhibitor	MGI:99846	mutations of Rab GDI cause human X-linked mental retardation associated with epileptic seizures	2	0.01818	0.00626	0.00942	unknown	0.08465	0.0296	1	0	0
RABPHILIN	Rph3a	P47708	Vesicle	MGI:102788	no phenotype detected	1	0.06479	0.07979	0.07018	0.07167	0.06892	0.0711	7	0.190476	0.0002
RAC	Rac1	P15154	GTPase	MGI:97845	Homozygotes for targeted null mutations exhibit embryonic lethality prior to embryonic day 9.5 with defects in gastrulation. Neutrophil specific knockout mice show defects in inflammatory recruitment and chemotactic responses	3	0.013225	0.00103	0.00106	0.001	0.00099	0.0035	13	0.012821	0.0356
RACK	Gnb2l1	P25388	Adapter	MGI:101849	unknown	0	0.00095	unknown	0.00592	unknown	0.00094	0.0026	6	0.2	0.0997
RADIXIN	Rdx	P26041	Adapter	MGI:97887	Mice homozygous for disruptions in this gene display mild degenerative changes in the liver and hyperbilirubinemia	2	0.01218	0.0947	unknown	0.01236	0.00699	0.0316	2	0	0
RAF1	Raf1	Q99N57	Kinase	MGI:97847	Homozygotes for targeted null mutations are growth retarded, with hypocellular fetal livers, placental anomalies, and defects of skin and lungs, resulting in lethality around mid-gestation	3	0.02614	0.0943	0.05062	0.02964	0.02718	0.0456	15	0.057143	0.1192
RAI	Shc3	Q61120	Adapter	MGI:106179	Mice homozygous for disruptions in this gene display a normal phenotype	1	0.08918	0.07797	0.1007	0.09646	0.09722	0.0923	1	0	0
RAL	Rala	P05810	GTPase	MGI:1927243	unknown	0	0.00571	0.00567	0.00371	0.00593	0.00561	0.0053	2	0	0.0004
RALBP1	Ralbp1	Q62172	GAP	MGI:108466	Homozygous and heterozygous null mice display increased sensitivity to X-ray irradiation, increased oxidative stress, and impaired glutathione homeostasis	2	0.08025	0.09673	0.04278	0.07965	0.07487	0.0749	5	0	0.0004
RALGDS	Ralgds	Q03385	GEF	MGI:107485	Homozygous mutant mice exhibit reduced tumor incidence, size and progression to malignancy in multistage skin carcinogenesis	2	0.09044	0.07432	0.06947	0.08589	0.08795	0.0816	4	0.166667	0.0004
RAN	Ran	P62827	GTPase	MGI:1333112	unknown	0	0.00103	0.00099	0.00099	0.00105	0.00102	0.001	1	0	0
RANBPM	Ranbp9	P69566	Adapter	MGI:1928741	unknown	0	0.05882	0.02193	0.07614	0.03685	unknown	0.0484	11	0	0
RAP1	Rap1a	P10113	GTPase	MGI:97852	unknown	0	0.00114	0.00095	0.00081	0.00084	0.00115	0.001	12	0.030303	0.014
RAP1GAP	Tsc2	Q61037	GAP	MGI:102548	Homozygous null mutants exhibit liver hypoplasia, open neural tube, thickened myocardium and die by embryonic day 9.5-12.5. Heterozygotes develop renal cystadenomas, liver hemangiomas (sometimes resulting in fatal bleeding) and lung adenomas.	3	0.06625	0.12278	0.06195	unknown	0.06695	0.0795	1	0	0
RAP2	Rap2c	Q8BU31	GTPase	MGI:1919315	unknown	0	0.00089	0.00092	0.00118	0.00089	0.00092	0.001	3	0.333333	0
RAS	Nras	P08556	GTPase	MGI:97376	lethality-postnatal;lethality-embryonic/perinatal;cellular phenotype;embryogenesis phenotype	3	unknown	0.00581	0.0062	0.0059	0.00549	0.0058	17	0.029412	0.0912
RASGAP	Rasa1	Q91ZC8	GAP	MGI:97860	Homozygotes for a targeted null mutation exhibit reduced embryonic growth associated with defects of both yolk sac and embryonic vascular systems resulting in lethality by embryonic day 10.5	3	0.01976	0.01723	0.06768	0.01951	0.02	0.0288	6	0.066667	0.0579
RASGRF	Rasgrf1	P27671	GEF	MGI:99694	Homozygotes for null mutations (and heterozygotes with a paternally inherited mutant allele) exhibit reduced postnatal growth, low insulin and IGF I levels, glucose intolerance, beta-cell hypoplasia, impaired long-term synaptic plasticity, and impaired hippocampal-dependent learning	2	0.09872	0.07555	0.09774	0.09931	0.10696	0.0957	7	0.238095	0.015
RASGRP	Rasgrp1	Q91ZC8	GAP	MGI:1314635	Homozygotes for spontaneous and targeted null mutations exhibit a lymphoproliferative autoimmune syndrome in which T cells fail to activate Ras or proliferate after antigen exposure, defects in positive selection, and enlarged spleen and lymph nodes	2	0.10232	0.12812	0.10643	0.10421	0.11167	0.1106	4	0.333333	0.0131
RASGRP3	Rasgrp4	Q91ZC8	GEF	MGI:3028579	Homozygous mutant mice are viable and fertile with no obvious abnormalities in the kidneys or vasculature	1	0.07352	0.06578	0.06135	0.08285	0.08193	0.0731	3	0	0.0047
RB	Rb1	P13405	TF	MGI:97874	Homozygotes for targeted mutations exhibit abnormalities of the neuronal and hematopoietic systems and die in utero. Heterozygotes may develop pituitary tumors associated with loss of the normal allele	3	0.10025	0.07909	0.130975	0.09723	0.09936	0.1014	1	0	0.0171
REPS1	Reps1	O54916	Adapter	MGI:1196373	unknown	0	0.06265	0.06524	0.07197	0.06388	0.06112	0.065	3	0	0.0002
RET	Rbp1	Q00915	Receptor	MGI:97876	Homozygotes for a targeted null mutation show increased susceptibility to a diet deficient in vitamin A. Mutants also exhibit a two-fold delay in dark adaptation after a photic flash	2	0.02265	0.02614	0.06752	0.02265	0.0214	0.0321	6	0.2	0.038
RGS2	Rgs2	O08849	Gprotein	MGI:1098271	Heterozygous and homozygous mice for one allele display equivalent levels of blood pressure elevation, renovascular defects, persistent constriction of the resistance vasculature, and prolonged response of the vasculature to vasoconstrictors in vivo. Mice homozygous for another allele appear normal	2	0.04326	0.04592	0.04462	0.04951	0.03887	0.0444	5	0.3	0.0028
RGS4	Rgs4	O08899	GAP	MGI:108409	Homozygous null mice display background dependent partially penetrant embryonic lethality, decreased body weight, and mildly impaired coordination. Another allele displays increased cholesterol levels in males	2	0.05214	0.09185	0.06834	0.05735	0.05681	0.0653	1	0	0
RHEB	Rheb	Q921J2	Adapter	MGI:97912	unknown	0	0.01438	0.00589	0.01802	0.01482	0.00107	0.0108	3	0	0.0049
RHO	Arhgap12	Q8C0D4	GTPase	MGI:1922665	unknown	0	0.09435	0.08478	0.09432	0.14133	0.0947	0.1019	10	0	0.0877
RHOGEF	Arhgef12	Q8R4H2	GEF	MGI:1916882	unknown	0	0.16797	0.16326	0.1273	0.13876	0.17115	0.1537	4	0	0.001
RIC	Spp1	P15154	Adapter	MGI:98389	Two alleles determine natural resistance/susceptibility to the lethal effects of the Gilliam strain of Rickettsia tsutsugamushi. Targeted mutation homozygotes are viable and fertile, but show alterations in osteoclast formation and wound healing	2	0.24753	0.27476	0.33369	0.2569	0.2295	0.2685	1	0	0
RICS	Chn1	Q91V57	Adapter	MGI:1915674	unknown	0	0.05852	0.04509	0.05413	0.0585	0.05312	0.0539	1	0	0
RIM	Rims1	Q99NE5	Adapter	MGI:2152971	Mice homozygous for disruptions in this gene display defects in maternal care and abnormalities in synaptic transmission in the central nervous system	2	0.20541	0.24992	unknown	0.23072	unknown	0.2287	8	0.107143	0.0057
RIN	Rit2	Q921Q7	Activator	MGI:108054	unknown	0	0.06428	0.06101	unknown	0.05196	0.06459	0.0605	3	0.333333	0.0001
RIP	Ripk1	Q60855	Kinase	MGI:108212	Mice homozygous for disruptions in this gene die within 1 and 3 days of birth displaying extensive apoptosis in both lymphoid and adipose tissue.	3	0.31682	0.26688	0.21517	0.31969	0.29349	0.2824	2	0	0
ROCK	Rock1	P70336	Kinase	MGI:107927	Homozygous null mice have eyes open at birth and varying degrees of omphalocele. Most neonates die soon after birth as a result of cannibalization of the omphoalocele by the mother. Surviving mice develop inflammation of the eyelid	3	0.03685	0.04819	0.0279	0.03112	0.04025	0.0369	7	0	0.0196
RSK	Rps6ka3	P18653	Kinase	MGI:104557	abnoraml cranial suture morphology;nervous system phenotype;viaon/eye phenotype;abnormal skeleton extremities morphology	2	0.00215	0.00108	0.00159	0.001	0.00462	0.0021	6	0	0.0151
RTYPECA	Cacna1e	Q61290	Channel	MGI:106217	Homozygotes for targeted null mutations exhibit altered R-type Ca2+ channels, increased timidity and body weight, impaired glucose tolerance, reduced locomotor activity, and lack of the cocaine stimulation of locomotor response	2	0.04343	0.05312	0.03123	0.04079	0.04186	0.0421	2	1	0.0024
RYR	Ryr1	Q80X16	Channel	MGI:99659	Homozygotes for a targeted null mutation and a similar ENU-induced mutation are born with a rounded body shape, edema, thin and misshapened ribs, and abnormal muscle fibers. Mutants die perinatally	3	0.03855	0.04655	0.0816	0.019135	unknown	0.0465	8	0.107143	0.0451
S40	unknown	NA	Ribosome	unknown	unknown	0	unknown	unknown	unknown	unknown	unknown	unknown	6	0.133333	0.0026
S6	unknown	NA	Adapter	unknown	unknown	0	unknown	unknown	unknown	unknown	unknown	unknown	3	0	0.0026
S60	unknown	NA	Ribosome	unknown	unknown	0	unknown	unknown	unknown	unknown	unknown	unknown	3	0.333333	0.0003
S6K	Rps6kb1	Q9Z1M4	Kinase	MGI:1270849	Homozygotes for a targeted null mutation exhibit reduced prenatal growth, glucose intolerance, and hypoinsulinemia associated with diminished pancreatic beta cell size.	2	0.01114	0.01481	0.10101	0.015475	0.02973	0.0344	6	0	0.0075
SAM68	sf1	Q64213	Adapter	MGI:1095403	unknown	0	0.16113	0.167	0.00777	0.18869	0.00348	0.1056	9	0.083333	0.1062
SAP102	Dlgh3	P70175	Adapter	MGI:1888986	unknown	0	0.01708	0.03184	0.02258	0.00836	0.02957	0.0219	2	0	0.0001
SAP97	Dlgh1	P70175	Adapter	MGI:107231	cleft palate;distended abdomen;reduced body size;postnatal lethality	3	0.0513	0.04659	0.48725	0.05355	0.05107	0.138	5	0.3	0.0012
SAPAP	Dlgap1	NA	Adapter	MGI:1346065	unknown	0	0.03131	0.07456	0.02516	0.03072	unknown	0.0404	1	0	0
SEC61P	Sec61a1	P61621	Channel	MGI:1858417	unknown	0	0.00092	0.00101	unknown	0.00095	0.00098	0.001	6	0.2	0.0006
SEC63P	Dnajb12	Q9QYI4	Adapter	MGI:1931881	unknown	0	0.05344	0.04727	0.06236	0.118885	0.06158	0.0687	2	1	0
SEK	Epha4	Q03137	Kinase	MGI:98277	Mutants are known for their "hopping gait". Homozygotes for targeted null mutations show loss of limb alternation in locomotion and axon guidance defects of the corticospinal tract within medulla and spinal cord, resulting in aberrant midline projections. Heterozygotes show less severe phenotype	2	0.01451	0.0343	0.09184	0.00865	0.01342	0.0325	1	0	0
SEQUESTOSOME	Sqstm1	O08623	Adapter	MGI:107931	Homozygous mutant mice are overtly normal, but they show impaired osteoclastogenesis in response to osteoclastogenic factors	2	0.08354	unknown	unknown	unknown	unknown	unknown	2	0	0
SHANK	Notch4	P31695	Adapter	MGI:107471	postnatal growth retardation;abnormal embryo turning;abnormal vasculature	2	0.19514	0.18067	unknown	0.20334	0.19082	0.1925	4	0	0.0012
SHC	Shc1	Q61120	Adapter	MGI:106179	postnatal lethality	3	0.08918	0.07797	0.1007	0.09646	0.09722	0.0923	15	0.161905	0.0715
SHP1	Ptpn6	Q9JLQ0	Phosphatase	MGI:96055	Homozygous mutants are immunodeficient and autoimmune and exhibit neutrophilic skin lesions that disrupt hair follicles and give the motheaten appearance. Alleles vary in severity, with death occurring at 6-9 weeks postnatally due to severe pneumonitis	3	0.03519	0.03602	0.0269	unknown	0.03901	0.0343	8	0.071429	0.0165
SHP2	Ptpn6	P29351	Phosphatase	MGI:96055	Homozygous mutants are immunodeficient and autoimmune and exhibit neutrophilic skin lesions that disrupt hair follicles and give the motheaten appearance. Alleles vary in severity, with death occurring at 6-9 weeks postnatally due to severe pneumonitis	3	0.03519	0.03602	0.0269	unknown	0.03901	0.0343	7	0.190476	0.0181
SIAH	Siah2	Q06986	Adapter	MGI:108062	Mice homozygous for disruptions in this gene display an essentially normal phenotype	1	0.02241	0.00095	0.04904	0.02206	0.02362	0.0236	1	0	0
SIVA1	Mt2	P02798	Adapter	MGI:97172	increased rumor incidence;abnormal ion homeostasis	2	0.10766	unknown	0.10815	unknown	0.05458	0.0901	1	0	0
SKY	Tyro3	P55146	Receptor	MGI:104294	Homozygous mutant mice are phenotypically normal, however in conjunction with mutations in other related receptor tyrosine kinases, mutations of this gene results in fertility defects, autoimmunity, and aberrant apoptosis	2	0.13779	0.14459	0.14784	0.11707	0.12567	0.1346	1	0	0
SMACDIABLO	Krt2-16	Q99M73	Inhibitor	MGI:96700	unknown	0	0.12511	0.1643	0.16934	0.12339	0.14081	0.1446	3	0	0
SNAP25	Snap25	P60881	Vesicle	MGI:98331	Homozygotes for a targeted null mutation at embryonic day 18.5 exhibit small size, blotchy appearance, dilated vascular channels, and brain defects, lack spontaneous or reflexive movement and evoked neurotransmitter release, and die at birth from apnea	3	0.0009	0.00083	0.00115	0.00085	0.00096	0.0009	12	0.151515	0.0047
SNAPIN	Snapap	P60881	Vesicle	MGI:1333745	Homozygous mice die shortly after birth. No obvious brain morphological abnormalities are seen. Calcium-dependent exocytosis in adrenal chromaffin cells is reduced due to a reduced number of secretory vesicles in releasable pools	3	0.02606	0.00809	0.01753	0.02424	0.02569	0.0203	3	0	0.0004
SOD1	Sod1	P08228	Dismutase	MGI:98351	Homozygous mutants exhibit increased motor neuron loss after axonal injury and enhanced susceptibility to ischemic reperfusion injury. Homozygous females have irregular and small litters, and for some alleles exhibit immature ovarian follicles with few corpora lutea	2	0.25964	0.14753	0.19215	0.03542	0.21494	0.1699	1	0	0
SORCIN	Sri	NA	Adapter	MGI:98419	unknown	0	0.03279	0.03041	0.04162	0.03547	0.03916	0.0359	4	0.333333	0.0024
SOS	Sos1	Q02384	GEF	MGI:98354	Homozygous null mutant embryos exhibit placental and cardiovascular defects resulting in death around mid-gestation. When heterozygous, these mutations enhance the eye defects of homozygous mutants of the epidermal growth factor receptor gene	3	0.02347	0.02351	0.02294	unknown	0.02476	0.0237	5	0.1	0.0146
SPAL	unknown	Q61037	GAP	unknown	unknown	0	unknown	unknown	unknown	unknown	unknown	unknown	2	0	0
SPECTRIN	Spnb2	Q62261	Cytoskeleton	MGI:98388	Homozygotes for a targeted null mutation exhibit gastrointestinal, hepatic, neural, and cardiac defects. Mutants die around midgestation.	3	0.02942	0.02748	0.0307	0.0427	0.03173	0.0324	8	0.142857	0.0002
SPHK	Sphk2	Q9JIA7	Kinase	MGI:1861380	Mice homozygous for a disruption in this gene display a normal phenotype	1	0.12852	0.10562	0.1191	0.12983	0.14456	0.1255	1	0	0
SPINOPHILIN	Ppp1r9b	Q6R891	Cytoskeleton	MGI:2387581	Homozygotes for a targeted null mutation exhibit reduced glutamatergic synaptic transmission and long-term depression, resistance to kainate-induced seizures, impaired taste aversion learning, and increased dendritic spine density	2	0.02676	0.01278	0.01862	0.03527	0.01839	0.0224	4	0.166667	0.0026
SPROUTY	Spry1	Q9QXV9	Adapter	MGI:1345139	Homozygous null mice display postnatal lethality, premature death, abnormal kidney morphology and development with multiple ectopic ureteric buds, multiple ureters, and hydroureter	3	0.09997	0.08681	0.09629	0.10054	0.09578	0.0959	3	0.666667	0.0001
SRC	Src	P05480	Kinase	MGI:98397	Homozygotes for a targeted null mutation exhibit growth retardation, failure of tooth eruption, osteopetrosis with lack of secondary bone resorption, and lethality at 3-4 weeks	3	0.01237	0.00977	0.0179	0.00415	0.00787	0.0104	25	0.05	0.1308
SRCASM	Tom1l1	Q923U0	Adapter	MGI:1919193	unknown	0	0.22191	0.23542	0.24736	0.21874	0.20617	0.2259	3	0	0.0387
SRF	Srf	NA	TF	MGI:106658	Homozygous null mice exhibit embryonic lethality, abnormal gastrulation, no mesoderm or primitive streak formation and reduced embryo size	3	0.06049	0.03126	0.02827	0.05902	unknown	0.0448	5	0.2	0.0426
SRP54	Srp54	P14576	Adapter	MGI:1346087	unknown	0	0.00351	0.00353	0.06605	0.00351	0.00359	0.016	3	0	0.0003
SRPR	Srpr	Q9DBG7	Receptor	MGI:1914648	unknown	0	0.03411	0.08352	0.03057	unknown	0.03206	0.0451	2	0	0
SSCAM	unknown	NA	Adapter	unknown	unknown	0	unknown	unknown	unknown	unknown	unknown	unknown	3	0	0.0001
SSTR1	Sstr1	P30873	Receptor	MGI:98327	Homozygous null mice display abnormal eye electrophysiology. Mice homozygous for a second targeted mutation display hypoactivity.	2	0.00533	unknown	0.00508	0.00527	0.00666	0.0056	4	0	0.0148
SSTR2	Sstr2	O08858	Receptor	MGI:98328	unknown	0	0.0591	0.01108	0.05139	0.05671	0.06331	0.0483	5	0	0.0175
STARGAZIN	Cacng2	Q9BXT1	Chaperone	MGI:1316660	Homozygotes for mutant alleles show growth retardation, movement anomalies including ataxic gait, tremor and head tossing, and neocortical spike-wave seizures;lethality-embryonic/perinatal	3	0.0122	0.0113	0.01104	0.0103	unknown	0.0112	2	0	0.0033
STAT	Stat3	P42227	TF	MGI:103038	Homozygotes for targeted null mutations die at embryonic day 6.5-7.5. Conditional, tissue specific mutants are variably viable and show diverse defects including obesity, diabetes, thermal dysregulation and infertility.	3	0.01375	0.0101	0.0141	0.01511	0.02345	0.0153	3	0	0.0739
STAT1	Stat1	P42225	TF	MGI:103063	Homozygotes for targeted null mutations are largely unresponsive to interferon, fail to thrive, are susceptible to viral diseases and cutaneous leishmaniasis, and show excess osteoclastogenesis leading to increased bone mass	2	0.04973	0.04657	0.05268	0.037975	0.04991	0.0474	1	0	0
STAT5	Stat5a	P42230	TF	MGI:103036	Mice homozygous for disruptions in this gene are reduced in size and display abnormalities in both mammary gland structure and function.	2	0.02369	0.01883	0.04339	0.0255	0.02443	0.0272	1	0	0
STEP	Ptpn5	P54830	Phosphatase	MGI:97807	unknown	0	0.11135	0.12442	0.10954	0.12641	0.12149	0.1186	3	0	0.0147
STONIN2	Ston2	Q8BZ60	Adapter	MGI:1918272	unknown	0	0.09816	0.10299	0.08607	0.09676	0.09809	0.0964	5	0.2	0.0001
SUMO1	Sumo1	P63166	Sumo	MGI:1197010	unknown	0	0.00113	0.02853	0.00115	0.00114	0.0274	0.0119	3	0.333333	0
SUMO2	Sumo2	P61957	Sumo	MGI:2158813	unknown	0	0.02709	0.00126	0.02087	0.00089	0.05826	0.0217	2	1	0
SUMO3	Sumo3	Q9Z172	Sumo	MGI:1336201	unknown	0	0.00097	unknown	0.05145	0.00103	0.0137	0.0168	2	1	0
SURVIVIN	Birc5	O70201	Adapter	MGI:1203517	Homozygous null mutants die during early embryonic development	3	0.09331	0.11144	0.10816	0.08828	0.09969	0.1002	1	0	0
SV2A	Sv2a	Q9Z0E8	Vesicle	MGI:1927139	Homozygotes for targeted null mutations exhibit seizures, retarded growth, and reduced hippocampal (GABA)ergic neurotransmission. Many mutants die shortly after birth, and all are dead by three weeks of age	3	0.01116	0.01752	0.00961	0.02522	0.01333	0.0154	2	1	0.0001
SYK	Syk	P70424	Kinase	MGI:99515	unknown	0	0.04188	0.04349	0.05668	0.03982	0.04065	0.0445	5	0.3	0.0032
SYNAPSIN	Syn1	O88935	Vesicle	MGI:98460	convulsive seizures;enhanced paired-pulse facilitation;electrically induced seizures;abnormal pyramidal neuron morphology;abnormal neurotransmitter release;delayed CNS synapse formation;abnormal excitatory postsynaptic potential;increased synaptic depression	2	0.05585	0.05745	0.12113	0.00184	0.07872	0.063	14	0.043956	0.0563
SYNAPTOBREVIN	Vamp1	Q62442	Vesicle	MGI:1313276	unknown	0	0.03228	0.24757	0.02245	0.03001	0.05483	0.0774	3	0.333333	0.0001
SYNAPTOPHYSIN	Syp	Q8BGN8	Vesicle	MGI:98467	no phenotype detected	1	0.0432	0.04603	0.06738	0.03362	0.03611	0.0453	3	0	0
SYNAPTOTAGMIN	Syt1	P46096	Vesicle	MGI:99667	postnatal lethality;abnormal suckling behavior;abnormal CNS synaptic transmission;abnormal neurotransmitter release	3	0.02355	0.02923	0.01559	0.02338	0.02472	0.0233	11	0.181818	0.0057
SYNDECAN	Sdc1	P18828	Receptor	MGI:1349162	Targeted mutant mice are overtly normal but resist mammary tumor development in response to Wnt1, and show delayed cutaneous and corneal wound healing, defective leukocyte adhesion to endothelia, increased angiogenesis, as well as reduced susceptibility to P. aeruginosa lung infection	2	0.26349	0.23873	0.24474	0.0453	unknown	0.1981	2	0	0.0042
SYNGAP	Rasa3	Q60790	GEF	MGI:3039785	Homozygous mutant mice exhibit postnatal lethality, and by P3-P4, exhibit small body size and brain, reduced movement and do not feed	3	0.02209	0.02262	0.02615	0.02184	0.01975	0.0225	5	0.1	0.0087
SYNTABULIN	unknown	NA	Adapter	unknown	unknown	0	unknown	unknown	unknown	unknown	unknown	unknown	2	0	0.0067
SYNTAPHILIN	Eps15	P42567	Vesicle	MGI:104583	unknown	0	0.17234	0.17071	0.1673	0.16735	0.17325	0.1702	1	0	0
SYNTAXIN	Stx1a	O35526	Vesicle	MGI:109355	unknown	0	0.00938	0.00857	0.02795	0.00998	0.00832	0.0128	18	0.091503	0.0096
SYNTENIN	Sdcbp2	Q99JZ0	Adapter	MGI:2385156	unknown	0	0.16393	0.162	0.12594	0.14645	0.10698	0.1411	5	0	0.0044
SYNTROPHIN	Snta1	Q61234	Adapter	MGI:101772	reduced movement from one place to another;abnormal neuromuscular synapse;abnormal endplate potential activity	2	0.06474	0.06902	0.05293	0.06721	0.0773	0.0662	1	0	0
TALIN	Tln1	P26039	Cytoskeleton	MGI:1099832	Disruption of the talin gene arrests mouse development at the gastrulation stage	2	0.02467	0.01746	0.01801	0.03032	unknown	0.0226	3	0.333333	0.0051
TAMALIN	Grasp	Q8R4T5	Adapter	MGI:1860303	unknown	0	0.06353	unknown	0.05708	0.05424	0.04849	0.0558	3	0	0.0026
TAU	Mapt	P20357	Activator	MGI:97180	Homozygous mutants exhibit altered performance in behavioral tests and show mircotubule changes in small-calibre axons. Embryonic hippocampal cultures from mutants exhibit delayed axonal and neuritic maturation	2	0.22956	0.24264	0.2222	0.22392	0.18855	0.2214	11	0.036364	0.0054
TBR1	Tbr1	Q64336	TF	MGI:107404	abnormal eating behavior;postnatal lethality;reduced brain size;abnormal forebrain morphology	3	0.0109	0.01012	0.01162	0.00801	0.01045	0.0102	1	0	0.0037
TCF	Tcf7	Q00417	TF	MGI:98507	abnormal immune system organ morphology	2	0.05752	0.05452	0.07569	0.05447	0.0607	0.0606	6	0.4	0.0473
TFIIB	Gtf2b	P29053	TF	MGI:2385191	unknown	0	0.00286	0.00248	0.00482	0.00278	0.00257	0.0031	1	0	0.0581
TFIID	Taf5	Q8C092	TF	MGI:2442144	unknown	0	0.04688	0.07838	0.05208	0.04538	0.05337	0.0552	1	0	0.0581
TIAM1	Tiam1	Q60610	GEF	MGI:103306	decreased incidence of induced tumors;abnormal apoptosis;decreased incidence of induced tumors	2	0.04133	0.04548	0.05174	0.04374	0.04253	0.045	4	0	0.0015
TNFR1	Tnfrsf1a	P25118	Receptor	MGI:1314884	Homozygotes for targeted null mutations exhibit disrupted splenic architecture, increased adult liver weights, reduced IgG immune response, deficits in some host defense and inflammatory responses, LPS resistance, and reduced graft-vs-host disease;lethality-postnatal	3	0.27101	0.2355	0.24559	0.24626	0.27277	0.2542	3	0	0.0255
TNIK	Tnik	P83510	Kinase	MGI:1916264	unknown	0	0.01339	0.04649	0.018405	0.02063	0.0136	0.0225	3	0	0
TRADD	Tradd	NA	Adapter	MGI:109200	unknown	0	0.1318	0.13421	0.09737	0.15807	0.11409	0.1271	4	0	0.0255
TRAF2	Traf2	P39429	Adapter	MGI:101835	Increased lethaltiy is observed with homozygous null mice. Offspring are runted and exhibit atrophic thymii and spleens with reduced numbers of lymphocytes.	2	0.07376	0.05989	unknown	0.07359	0.08779	0.0738	4	0	0.0129
TRAF4	Traf4	Q61382	Adapter	MGI:1202880	Homozygotes for targeted null mutations show respiratory problems associated with tracheal ring disruption, skeletal defects affecting sternum, tail and vertebral arches, spina bifida and partial lethality around embryonic day 14. Penetrance is variable	3	0.02804	0.08765	0.01277	0.02998	0.02465	0.0366	1	0	0
TRAF6	Traf6	P70196	Adapter	MGI:108072	Viability is reduced in mice lacking both functional copies of this gene, with death occuring just before birth or around weaning. Mutants exhibit osteopetrosis and immune defects including abnormal immune cell development and function	3	0.13317	0.10902	0.10471	0.13079	0.13806	0.1231	1	0	0
TRKA	Ror1	Q9Z139	Receptor	MGI:1347520	Mice homozygous for disruptions in this gene die within the first day after birth from respiratory defects	3	0.0299	0.01774	0.01698	unknown	0.03086	0.0239	8	0.25	0.0263
TRKB	Ntrk2	Q9Z139	Receptor	MGI:97384	Different lines of homozygous mice show varied abnormalities including innervation and neural defects, rod defects, impaired ovarian folliculogenesis, and reduced postnatal survival. Homozygotes for a point mutation are normal, but are subject to pharmacological control of signalling;lethality-postnatal	3	0.0506	0.09143	unknown	0.05158	0.04721	0.0602	6	0	0.0663
TRYPSIN	Prss2	P07146	Protease	MGI:102759	unknown	0	0.23964	0.1201	0.13773	0.21529	0.22249	0.187	1	0	0
TSC	Tsc1	Q9Z136	GAP	MGI:1929183	Homozygous null mutants show liver hypoplasia, open neural tube and die by embryonic day 10.5-11.5. Heterozygotes develop kidney cystadenomas and liver hemangiomas. Conditional astrocyte-specific nulls show increased astrocyte numbers and seizures	3	0.14765	0.12625	0.12196	0.09789	0.13993	0.1267	2	0	0.0049
TUBERIN	Tsc2	Q61037	GAP	MGI:102548	Homozygous null mutants exhibit liver hypoplasia, open neural tube, thickened myocardium and die by embryonic day 9.5-12.5. Heterozygotes develop renal cystadenomas, liver hemangiomas (sometimes resulting in fatal bleeding) and lung adenomas	3	0.06625	0.12278	0.06195	unknown	0.06695	0.0795	1	0	0
TUBULIN	Ttl	P05209	Cytoskeleton	MGI:1916987	Homozygous null mice display neonatal lethality, impaired breathing, and fail to form the internal capsule in the brain	3	0.05164	0.10222	0.05918	0.05201	0.03694	0.0604	20	0.036842	0.0534
TWA1	CT11_MOUSE	Q9D7M1	Adapter	MGI:1923675	unknown	0	0.0032	0.00253	0.00891	0.00334	0.00328	0.0043	1	0	0
USP11	Usp11	Q99K46	Hydrolase	MGI:2384312	unknown	0	0.13593	0.16387	0.15644	0.1428	0.14223	0.1483	1	0	0
VAMP	Vapa	Q9WV55	Vesicle	MGI:1353561	unknown	0	0.05487	0.0505	0.04098	0.03059	0.16748	0.0689	2	1	0
VASP	Vasp	P70460	Adapter	MGI:109268	Homozygous null mutants exhibit hyperplasia of megakaryocytes, and mutant platelets activated by thrombin display two-fold higher surface expression of P-selectin and fibrinogen binding	2	0.15318	0.1229	0.1232	0.1575	0.15379	0.1421	1	0	0
VAV	Vav2	P27870	GEF	MGI:102718	Homozygous null mutants have defects in humoral immune response to type II thymus-independent antigens, in primary response to thymus-dependent antigens and inability to switch immunoglobulin class, form germinal centers and generate secondary responses	2	0.02466	0.02542	0.06943	0.02126	0.02563	0.0333	13	0.064103	0.0681
VDAC2	Vdac2	Q60930	Channel	MGI:106915	unknown	0	0.04996	0.16373	0.04564	0.05115	0.04423	0.0709	1	0	0
VILIP	Vsnl1	P28677	Adapter	MGI:1349453	unknown	0	0.001	unknown	0.00093	0.00107	unknown	0.001	1	0	0
VINCULIN	Vcl	Q64727	Cytoskeleton	MGI:98927	Homozygous null mutants die by embryonic day 10 with failed midline fusion of the rostral neural tube, bilobular cranial development and compromised cranial and spinal nerve development. Abnormal myocardial and endocardial structures are seen in the heart	3	0.01077	0.01168	0.00687	0.01125	0.01681	0.0115	2	1	0.0001
VRK1	Vrk1	Q80X41	Kinase	MGI:1261847	unknown	0	0.12037	0.10582	0.14035	0.11795	0.09718	0.1163	1	0	0
XIAP	Birc4	Q60989	Inhibitor	MGI:107572	normal phenotype	1	0.15529	0.16852	0.15392	0.1719	0.16116	0.1622	4	0.333333	0
YES	Yes	P00520	Kinase	MGI:99147	Homozygotes for targeted null alleles have no overt phenotype, but mice homozygous for both Yes and Src null mutations exhibit impaired movement and breathing, resulting in perinatal lethality	2	0.04299	0.03584	0.03754	0.04308	0.01189	0.0343	1	0	0
YOTIAO	Akap9	Q91VW5	Adapter	MGI:2178217	unknown	0	0.20951	0.19869	0.19694	0.193	0.21456	0.2025	3	0.666667	0.0121
ZAP70	Zap70	P05480	Kinase	MGI:99613	Mutant mice show T cell defects. Null mutants lack alpha-beta T cells in the thymus and have fewer T cells in dendritic and intestinal epithelium. Spontaneous and knock-in missense mutations affect T cell receptor signaling, one of the former resulting in severe chronic arthritis	2	0.02722	0.04559	0.02395	0.03504	0.03102	0.0326	2	0	0
